# Supplementary material for: Adverse Life Experiences and Brain Function: A Meta-Analysis of Functional Magnetic Resonance Imaging Findings
Source: JAMA Netw Open. 2023 Nov 1;6(11):e2340018. doi: 10.1001/jamanetworkopen.2023.40018 (PMC10620621; doi:10.1001/jamanetworkopen.2023.40018)
Supplement: Supplement 1. — eTable 1. All Studies eTable 2. Exclusions and Additions [file jamanetwopen-e2340018-s001.xlsx]

## Sheet: Table of Contents
Hosseini-Kamkar N, Varvani Farahani M, Nikolic M, et al. Adverse life experiences and brain function: a meta-analysis: a meta-analysis of functional magnetic resonance imaging findings. JAMA Netw Open. 2023;6(10):e2340018. doi:10.1001/jamanetworkopen.2023.40018
This supplemental material has been provided by the authors to give readers additional information about their work.
eTable 1. All Studies
eTable 2. Exclusions and Additions

## Sheet: eTable 1. All Studies
Article	Domain	Sample N	Age (Mean, SD)	Sex (%male)	Disorder?	Trauma/Adversity	Trauma/Adversity Measure	Threat/Deprivation	fMRI Task	Contrast of Interest	Space (MNI/Tal)	# of foci	x y z for foci	Statistics	Anat Region (from original paper)	Conclusion(from authors)	Brain Activation in Trauma/Adversity (Activation or Deactivation)		Check Coordinates:
Aas et al 2017	Emotion Processing	101	31.9; SD = 10.1	55	Schizophrenia or Bipolar	Trauma	Childhood Trauma Questionnaire (CTQ)	Mixed	Emotional Faces Matching	Negative > positive faces	MNI	2	22, 40, 46	t = -3.89	Right angular gyrus, supramarginal gyrus, middle temporal gyrus	Patients with high levels of trauma showed stronger differentiation in brain responses between negative and positive faces in the right angular gyrus, supramarginal gyrus, middle temporal gyrus and the lateral occipital corex	Activation		Correct
													17, 26, 43	t = -3.67	Right lateral occipital cortex		Activation		Correct
Akdeniz et al 2014	Emotion Processing	80	Adults	NA	None	Adversity	Ethnic Minority Status	None	Social Stress Task	Ethnic minority > Germans for Stress task vs Control tasks	MNI	2	6, 44, 0	t = 4.18	Perigenual anterior cingulate cortex (pACC)	We detected increased pACC activation during social-evaluative stress processing in our ethnic minority sample and increased functional coupling of this region to higher-order dACC	Activation		Correct
													-9, 5, -9	t = 5.65	Ventral striatum		Activation		Correct
Aupperle et al 2012	Emotion Processing	71	38.32; SD = 9.13	0	IPV-PTSD (versus healthy controls)	Trauma	Intimate partner violence trauma was defined as physical and/or sexual abuse committed by a romantic partner and oc- curring within 5 years of but having ended at least 1 month be- fore enrollment in the study. All women in the PTSD group were seeking treatment for PTSD symptoms and met full (n=31) or partial (n = 6) DSM-IV criteria for PTSD, verified through the Cli- nician-Administered PTSD Sca…	Threat	Emotional Anticipation Task (anticipation of positive and negative images)	PTSD > Control for Anticipation of Negative Images (ANI) vs Anticipation of Positive Images (API)	Talairach	6	54, 2, 18	F = 5.56	Right inferior frontal gyrus (IFG), precentral	Results suggest that IPV-related PTSD is associated with hyperactivation of insula regions and hypoactivation of lateral prefrontal regions during anticipation of negative emotional images	Activation		Correct
													-53, -6, 17	F = 6.08	Left precentral, parietal cortex		Activation		Correct
													-15, -80, 38	F = 6.53	Left precuneus, pareital cortex		Activation		Correct
													62, 1 , -9	F = 6.30	Right middle temporal		Activation		Off
													34, 7, 7	F = 6.00	Right middle insula to claustrum		Activation		Correct
													-28, -28, -15	F = 5.19	Left parahippocampal gyrus (PHG)		Activation		Correct
										Control > PTSD for (ANI vs API)	Talairach	4	-42, 36, 2	F = 5.58	Left dlPFC and vlPFC		Deactivation		Correct
													-3, -44, 17	F = 6.69	Medial posterior cingulate		Deactivation		Correct
													37, -47, 31	F = 6.45	Right supramarginal gyrus, inferior parietal		Deactivation		Off
													-37, -47, 5	F = 6.89	Left caudate tail and PHG		Deactivation		Off
Beauchamp et al 2018	Inhibitory Control	20	16.2; SD = 0.86	NA	None	Trauma	Adverse Childhood Experiences Study Family Health History Questionnaire (ACES): Participants were coded as having experienced or not experienced 10 different categories of ACES (i.e., physical abuse, emotional abuse, sexual abuse, physical neglect, emotional neglect, mother being treated violently, parental separation, household mental illness, incarcerated household member, and household substan…	Mixed	Modified Stop Signal Task (SST) or Go/no-go	Correct Stop vs Correct Go	MNI	4	-6, 48, 4	t = 5.39	Positively corr with ACES - Anterior Cingulate Cortex (ACC)	ACES (but not CR) were associated with increases in activation in the anterior cingulate cortex and decreases in the superior occipital gyrus during successful IC at baseline.	Activation
													16, 48, 2	t = 4.29	Positively corr with ACES - Anterior Cingulate Cortex (ACC)		Activation
													-22, -74, 34	t = -6.23	Negatively corr with ACES - Left Superior Occipital Gyrus		Deactivation
													-36, -80, 18	t = -4.1	Negatively corr with ACES - Left Superior Occipital Gyrus		Deactivation
Bruce et al 2013	Inhibitory Control	22	10.95; SD = 0.88	55	None	Trauma	Maltreated Foster Care Group: The reason for the current foster care placement was coded from child welfare services records, which indicated that 82% (n = 9) of the FC children experienced multiple types of maltreatment. The specific type of maltreatment included 91% ( n = 10) physical or supervisory neglect, 82% ( n = 9) emotional abuse, 55% ( n = 6) physical abuse, 9% ( n = 1) sexual abuse. In…	Mixed	Stop Signal Tast (SST) or Go/no-go	Foster care > control for incorrect no-go vs correct no-go	MNI	3	-36, -31, 43	t = 4.35	Left inferior parietal lobule	As predicted, the nonmaltreated children demonstrated stronger activation compared to the foster children during correct no-go trials in task-relevant brain regions such as the right anterior cingulate cortex and the middle frontal gyrus. During the incorrect no-go trials, the foster children displayed stronger activation than the nonmaltreated children, particulalry in the left inferior parietal…	Activation
													21, -82, 19	t = 4.87	Right superior occipital cortex (including cuneus and precuneus)		Activation
													9, -67, -11	t = 5.32	Righ lingual gyrus		Activation
										Control > Foster care for correct no-go vs correct go	MNI	4	6, 17, 43	t = 4.36	Right ACC and middle frontal gyrus		Deactivation
													18, -85, -11	t = 4.41	Right lingual gyrus		Deactivation
													-9, -79, 16	t = 3.97	Left occipital cortex (including cuneus)		Deactivation
													21, -82, 13	t = 4.26	Right occipital cortex (including cuneus)		Deactivation
Carrion et al 2008	Inhibitory Control	30	13.5; SD = NA	43	NA	Trauma	DSM-IV Criterion A: Had at least one episode of exposure to interpersonal trauma, as defined by DSM-IV criterion A. Types of trauma included sexual abuse (n = 8), physical abuse (n = 11), and witnessing violence (n = 6). Nine youth experienced multiple traumas.	Threat	Go/no-go task	PTSS > Control for no-go vs go	Talairach	7	-12, -77, 15	Z = 3.97	Left cuneus	During response inhibition trials, the control group showed significantly increased activation in the MFG, an area that has been implicated in cognitive operations involving response inhibition. This suggests that children with PTSS are not utilizing key areas of the frontal cortex to the same extent as a healthy age and gender-matched control group. Compared with controls, youth with PTSS demons…	Activation
													-46, -66, -7	Z = 3.14	Left inferior occipital		Activation
													-44, -72, 0	Z = 2.96	Left inferior temporal		Activation
													6, 26, 19	Z = 3.02	Right medial frontal gyrus		Activation
													-10, 34, 15	Z = 2.74	Left medial frontal gyrus		Activation
													4, 28, 17	Z = 2.64	Right anterior cingulate		Activation
													-6, 30, 17	Z = 2.69	Left anterior cingulate		Activation
										Control > PTSS for no-go vs go	Talairach	1	-34, 38, 17	Z = 3.31	Left middle frontal		Deactivation
Casement et al 2015	Reward Processing	152	NA	100	None	Adversity	Adolescent stressful life events: assessed from two life events inventories. The Life Event Questionnaire for Adolescents (LEQ) and the Interpersonal Problem Situations Inventory for Urban Adolescents (IPSI). The LEQ assesses common adolescent stressors such as injury or death in the family, poor performance in school, difficult financial circumsntances, and arguments with family members. The IPS…	None	Reward-guessing task	reward anticipation vs baseline	MNI	2	6, 64, 14	t = 3.53	mPFC	This study provides the first evidence that cumulative life stress during late adolescence is associated with blunted mPFC response to reward in early adult men. The current study indicates that very common ado- lescent stressors, such as arguments with family or social and academic problems in school, are also associated with decreased neural response to reward in the mPFC during reward anticipa…	Deactivation
													-14, 34, 38	t = 3.17	mPFC		Deactivation
										reward outcome vs baseline	MNI	1	20, 34, 10	t = 3.67	mPFC		Deactivation
Cohen et al 2013	Emotion Processing	24	26.1; SD = 3.3	63	PTSD (versus healthy controls)	Trauma	Severe PTSD: As determined by a CAPS score exceeding 80 - work accidents, motor vehicle accidents, assault, combat-related, fall from height	Threat	Pictures from the international affective picture system (IAPS)	PTSD > Control for Negative vs Neutral Images	MNI	13	-32, 4, 60	Z = 4.6	Left middle frontal	Of special interest is the finding that a direct comparison of the BOLD negative-neutral contrast from PTSD and control subjects revealed increased activation in the amygdala in the patient group (Fig. 5A, see Supporting Information Table V for full list of activation).	Activation
													-14, -47, 6	Z = 3.92	Precuneus		Activation
													-61, -36, 24	Z = 3.8	Left supramarginal		Activation
													-43, 29, -6	Z = 3.74	Left orbitofrontal		Activation
													-4, -14, 66	Z = 3.56	Left supplementary motor area		Activation
													-4, 57, -6	Z = 2.96	Cerebellum		Activation
													4, 57, -6	Z = 3.34	Medial frontal		Activation
													57, -14, 30	Z = 3.30	Right postcentral		Activation
													-18, -29, 54	Z = 3.14	Left precentral		Activation
													32, -86, 36	Z = 3.07	Right middle occipital		Activation
													21, 3, -17	Z = 2.91	Right amygdala		Activation
													-29, -68, 36	Z = 3.02	Left middle occipital		Activation
													57, -7, 48	Z = 2.74	Right precentral		Activation
Colich et al 2017	Emotion Processing	137	11.42; SD = 1.08	43	None	Trauma	Traumatic Events Screening Inventory for Children	None	Implicit Emotion Regulation Task	Labeling emotion faces vs Matching emotion faces	MNI	1	18, -72, 42	Z = 3.95	Right lateral occipital cortex/precuneus cortex	These analyses yielded a significant cluster that was negatively correlated with ELS severity: right lateral occipital cortex/precuneus cortex	Deactivation
Demers et al 2021	Inhibitory Control	72	30.18; SD = NA	51	None	Trauma	Childhood Maltreatment: A history of CM as documented by Department of Human Services records. The maternal maltreatment classification interview (MMCI) was used to further verify CM history. Comprehensive DHS records were coded using the maltreatment classification system to classify the type (ie., neglect, physical abuse, sexual abuse, emotional abuse) of each report of substantiated maltreatme…	Mixed	IAPS Go/No-Go Task	Control > CM for Negative vs Neutral Image Distractors	MNI	3	-24, 38, 16	Z = 2.92	Left frontal pole	Contrary to our predictions, negative emotional images adversely affected inhibitory control in the comparison group, but not the maltreated group. In addition, relative to the maltreated group, the comparison group showed greater prefrontal activation during conditions when inhibitory control was required and when background images were negative compared to neutral.	Deactivation
													50, 24, 4	Z = 2.90	Right inferior frontal gyrus
													8, 60, 36	Z = 2.98	Right frontal pole
Duval et al 2017	Memory Processing	54	23.72; SD = 1.31	54	None	Adversity	Poverty: Poverty was defined according to US census calculations using income to need ratios at age 9. An income to need ratio below 1.0 is typically considered below the poverty line, with the average American household reporting an income to need ratio around 2.0. In our sample, income to need ratios at age 9 ranged from 0.16 to 4.30 (M = 1.75, SD = 1.11), with an equal number of subjects raise…	None	Visuospatial Memory Task	Higher income > Lower income for Recognition task vs. baseline	MNI	1	33, -13, -11	Z = 4.08	Hippocampus	During recognition (task minus baseline contrast, p < 0.05 FWE SVC) a significant activation cluster was identified in the hippocampus, as expected (x, y, z=33, −13, −11; Fig. 2). The association between childhood income and hippocampal activation was at the cutoff for significance, B=−1.00, t=−2.0, p=0.05.	Deactivation
Eckstrand et al 2019	Reward Processing	46	16.3; SD = 1.4	41	None	Adversity	Sexual Orientation Identity: All participants answered the single question, ‘‘What is your sexual identity?’’ with one of the following: 100% Heterosexual (Straight), Mostly Heterosexual (Straight, but somewhat attracted to people of your own sex), Bisexual (Attracted to men and women equally), Mostly Homosexual (Gay, but somewhat attracted to people of the opposite sex), 100% Homosexual (Gay or …	None	Social Reward Task	Heterosexual > SMA for "Being Liked" Positive feedback vs Neutral feedback	MNI	3	18, 66, -2	t = 5.05	Right medial prefrontal cortex	Whole brain analyses revealed differences based on sexual minority status in response to being liked (see Figure 1A). SMA exhibited less activation compared to their heterosexual peers in the right mPFC, left AI, and right TPJ during receipt of social reward .	Deactivation
													-48, 12, 8	t = 4.38	Left insula
													62, -32, 10	t = 3.81	Right temporoparietal junction
Elman et al 2009	Reward Processing	46	29.9; SD = 9.1	50	PTSD	Trauma	DSM-IV-TR Criteria for PTSD: Neuroimaging data from 20 PTSD (mean CAPS score: 70.8 +/- 17.9). Types of traumatic events in the PTSD subjects included rape (n = 6), physical assault (n = 5), and witnessing of violent death or injury (n = 9).	Threat	Wheel of fortune-type task	Control > PTSD for Gains vs Losses Outcome	MNI	2	25, 2, -1	Z = 2.3	Right nucleus accumbens	We found that, during the passive experiencing of monetary gains compared with losses and monetary gains compared with intermediate outcomes, subjects with PTSD showed significantly smaller bilateral striatal activations.	Deactivation
													-2, 8, 11	Z = 2.3	Left nucleus accumbens
Fani et al 2021	Inhibitory Control	55	37.7; SD = 10.7	0	PTSD	Adversity	The Experiences of Discrimination Questionnaire (EOD): The EOD total score (range, 0-9) reflects a count of the number of situations for which each participant reported having unfair treatment for a racial reason; this score was used as an index of racial discrimination.	None	Affective Stroop Task	Association of racial discrimination with neural response during attention to Threat-relevant vs Neutral-distractor affective stroop trials (PTSD covaried)	MNI	7	-42, -52, -17	NA	Middle occipital gyrus	We observed that, compared with participants who re- ported fewer racially discriminatory experiences, partici- pants who reported more racial discrimination experiences showed heightened reactivity to trauma-relevant images in components of visual attention and emotion regulation and fear inhibition networks, including the vmPFC, even after ac- counting for variance associated with PTSD symptoms…	Activation
													-48, -79, 1	NA	Middle occipital gyrus
													-51, -70, 13	NA	Middle temporal gyrus (angular gyrus)
													42, -46, -20	NA	Cerebellum
													54, -64, 13	NA	Middle temporal gyrus
													45, -67, -14	NA	Superior temporal gyrus
													3, 44, -17	NA	Medial frontal gyrus (vmPFC)
Fonzo et al 2010	Emotion Processing	24	NA	0	IPV-PTSD	Trauma	Intimate-partner violence trauma was operationalized as physical and/or sexual abuse by a romantic partner occurring within 5 years of study recruitment and having ended by at least 1 month before recruitment. All women in the IPV-PTSD group met full DSM-IV criteria for PTSD due to IPV, verified through the Clinician-Administered PTSD Scale and the Structured Clinical Interview for DSM-IV. Intima…	Threat	Modified Emotion Face Assessment Task	PTSD vs Control for matching Fearful vs Happy faces	Talairach	4	-3.5, -34.4, -36.2	F = 7.44	Brainstem	Contrast 1: Between-group comparisons in whole-brain analysis also identified increased activation in brain- stem, left middle frontal gyrus, and left precentral gyrus and decreased activation in the right middle temporal gyrus (MTG). Contrast 2: Between-group comparisons in whole-brain analyses also showed these insular differences while revealing increased activation in areas such as the left p…	Activation
													-44.7, 16.9, 29.9	F = 7.25	Left middle frontal gyrus		Activation
													-44.2, -7.1, 37.9	F = 6.70	Left precentral gyrus		Activation
													45.7, -71.0, 14.2	F = 8.31	Right middle temporal gyrus		Deactivation
										PTSD vs Control for matching Angry vs Happy faces	Talairach	9	-11.3, -51.4, 43.6	F = 8.23	Left precuneus		Activation
													-5.4, 2.5, 32.1	F = 4.85	Left cingulate gyrus		Activation
													-56.1, -6.0, -7.7	F = 5.66	Left middle temporal gyrus		Activation
													42.6, 4.0, 12.7	F = 5.72	Right middle insula		Activation
													-32.9, -9.7, 34.1	F = 8.65	Left precentral gyrus		Activation
													-45.2, 10.6, -4.3	F = 6.57	Left superior temporal gyrus/insula		Activation
													-25.1, -22.3, 44.7	F = 6.80	Left precentral gyrus		Activation
													-35.5, -40.8, -31	F = 4.90	Left cerebellar tonsil		Activation
													29.1, 59.0, 12.3	F = 7.89	Right middle frontal gyrus		Deactivation
										PTSD vs Control for matching Male vs Female faces	Talairach	6	3.5, 43.7, 22.7	F = 8.35	Dorsal ACC/medial frontal gyri		Activation
													-43.6, -60.7, 19.7	F = 6.19	Left middle temporal gyrus		Activation
													0.1, 35.1, -5.6	F = 6.44	Ventral ACC		Deactivation
													39.9, -49.3, 34.1	F = 9.08	Right supramarginal gyrus		Activation
													17.4, -62.6, 34.2	F = 7.26	Right precuneus		Activation
													-48.1, -8.6, 32.4	F = 5.50	Left precentral gyrus		Activation
Fonzo et al 2014	Emotion Processing	182	30.71; SD = 11.27	18.6	PTSD	Trauma	IPV trauma was operationalized as physical and/or sexual abuse by a romantic partner occurring within 5 years of study recruitment and ending at least 1 month prior to enrollment. All women in the IPV-PTSD group met full DSM-IV criteria for PTSD, verified through the Clinician-Administered PTSD Scale (CAPS). The emotional abuse (CTQEA) and emotional neglect (CTQEN) subscales from the 28-item Shor…	Threat (Emotional Abuse from CTQ)	Modified Emotion Face Assessment Task	Fearful vs Happy faces	Talairach	2	-57, 10, -11	NA	Left middle and superior temporal gyri	Furthermore, decreasing activation in a dorsolateral prefrontal region during processing directed towards angry vs. happy faces also mediated the relationship between childhood emotional maltreatment and anxiety symptoms.	Activation		NOTE: The results reported are how brain activation mediates link between brain activity and anxiety (not sure if these should be included)	Also, it's a thesis dissertation
								Deprivation (Emotional Neglect from CTQ)					41, -40, -17	NA	Right fusiform gyrus		Activation
								Threat (Emotional Abuse from CTQ)		Angry vs Happy faces	Talairach	2	40, 34, 15	NA	Inferior and frontal middle gyri (dorsolateral prefrontal cortex)		Activation
								Deprivation (Emotional Neglect from CTQ)					39, 31, 15	NA	Inferior and middle frontal gyri (dl)		Activation
Garrett et al 2012	Emotion Processing	56	14.4; SD = 1.9	43	PTSS	Trauma	history of interpersonal trauma (>6 months prior) and posttraumatic symptoms were recruited from local social service departments and mental health clinics. Inclusion in the PTSS group required at least one exposure to inter- personal trauma as defined by DSM-IV, including sexual abuse, physical abuse, and/or witnessing violence. The participants were required to currently live in a safe environm…	Threat	Implicit Emotional Facial Expressions Task	PTSS > Control for Facial expression vs Scrambled images	Talairach	37	-2, -73, 18	Z = 7.32	Left cuneus	The PTSS group showed significantly greater ac- tivation than controls in several regions, including the amygdala/hippocampus, medial prefrontal cortex, insula, and ventrolateral prefrontal cortex, and less activation than controls in the dorsolateral prefrontal cortex (DLPFC).	Activation
													-2, -75, 11	Z = 6.7	Left precuneus		Activation
													-26, -3, -22	Z = 6.02	Left amygdala		Activation
													-26, -10, -8	Z = 5.36	Left hippocampus		Activation
													-24, -8, -6	Z = 5.95	Left globus pallidus		Activation
													-26, -8, -6	Z = 5.93	Left putamen		Activation
													-30, 5, -22	Z = 5.52	Left entorhinal cortex		Activation
													61, -33, 42	Z = 6.15	Right inferior parietal cortex		Activation
													61, -27, 42	Z = 6.03	Right postcentral gyrus		Activation
													63, -12, 36	Z = 5.35	Right precentral gyrus		Activation
													-63, -42, 11	Z = 6.92	Left superior temporal gyrus		Activation
													-61, -48, 8	Z = 6.6	Left middle temporal gyrus		Activation
													-61, -8, 34	Z = 6.81	Left precentral gyrus		Activation
													-61, 9, 25	Z = 5.62	Left inferior frontal gyrus		Activation
													-57, 22, 12	Z = 6.55	Left inferior frontal gyrus		Activation
													-59, -53, -9	Z = 6.46	Left inferior temporal gyrus		Activation
													-57, -51, -9	Z = 5.83	Left middle temporal gyrus		Activation
													40, -11, -33	Z = 6.46	Right inferior temporal gyrus		Activation
													40, -7, -33	Z = 5.82	Right middle temporal gyrus		Activation
													44, -83, 13	Z = 6.45	Right middle occipital gyrus		Activation
													-57, -39, 42	Z = 6.12	Left inferior parietal lobule		Activation
													-61, -25, 36	Z = 4.94	Left postcentral gyrus		Activation
													46, -34, 18	Z = 6.02	Right insula		Activation
													44, -34, 20	Z = 5.78	Right superior temporal gyrus		Activation
													-61, -22, -21	Z = 5.71	Left inferior temporal gyrus		Activation
													-63, -22, -14	Z = 4.99	Left middle temporal gyrus		Activation
													44, -16, -1	Z = 5.82	Right insula		Activation
													46, -17, 1	Z = 5.35	Right superior temporal gyrus		Activation
													38, -11, 4	Z = 4.93	Right claustrum		Activation
													32, 10, -26	Z = 4.94	Right superior temporal gyrus		Activation
													-12, -23, 49	Z = 5.34	Left paracentral lobule		Activation
													57, -48, 12	Z = 5.61	Right superior temporal gyrus		Activation
													57, -52, 10	Z = 4.67	Right middle temporal gyrus		Activation
													24, 56, 25	Z = 5.26	Right dorsolateral prefrontal cortex (superior frontal)		Activation
													24, 55, 21	Z = 4.84	Right middle frontal gyrus		Activation
													-14, -66, 33	Z = 5.21	Left precuneus		Activation
													6, 52, -11	Z = 5.02	Right medial frontal gyrus		Activation
Garrett et al 2019	Emotion Processing	40	14.9; SD = 1.95	10	PTSD	Trauma	PTSD: Participants in the PTSD group were required to have a history of interpersonal trauma, such as physical abuse, sexual abuse, witnessing violence or other maltreatment-related trauma. In addition, participants were required to have current and significant symptoms of PTSD, defined as a rating of “3” or “4” on at least one item from each symptom cluster (reexperiencing, avoidance, hyperarous…	Threat	Facial Expressions Task	PTSD > Control for Neutral Expression vs Scrambled faces	MNI	1	4, 36, 30	F = 4.85	Dorsal ACC/medial frontal gyrus	This study investigated longitudinal changes in brain function as- sociated with symptom improvement in youth with PTSD as compared to a matched healthy control group. Results showed that, at BL, the PTSD group had abnormal activation in the cingulate cortex, amygdala, hippocampus, and medial frontal cortex.	Activation
Godinez et al 2016	Inhibitory Control and Emotion Processing	18	30.2; SD = NA	56	None	Trauma	The Life Events Checklist e a measure of accidents, major life events, illness, deaths, and unemployment, and the CARI-Questionnaire a measure of neglect, emotional, physical, and sexual abuse, were used for counts of the number of severe stressful life events. Each event that occurred before age 18 from the ‘Whole Life’ section of the Life Events Checklist (19 severe events) and the CARI-Questio…	Mixed	Emotional Word-Face Stroop Task	Stress > Control for Task vs Fixation	MNI	6	-12, 46, -12	Z = 4.71	Frontal medial into basal ganglia and limbic regions	This study showed significant differences in prefrontal and limbic system activation during an emotional word-face Stroop task in a small and rare sample of monozygotic twins who were discordant in exposure to severe stress during development. Specifically, the twins that experienced multiple severe stressful life events showed greater activation of the medial and ventrolateral PFC, basal ganglia…	Activation
													-4, 10, 72	Z = 4.63	Superior frontal gyrus		Activation
													-14, -74, 44	Z = 4.45	Superior parietal and occipital cortex		Activation
													-40, -66, -48	Z = 4.07	Left cerebellum		Activation
													10, -72, -50	Z = 4.58	Medial cerebellum		Activation
													-24, -44, -54	Z = 4.24	Anterior cerebellum into brainstem		Activation
Grande et al 2021	Emotion Processing	59	25.98; SD = 5.52	0	None	Adversity	Perceived Stress Scale: Generalized, nonspecific perceptions of stress were assessed by using the 4-item version of Cohen’s Perceived Stress Scale (PSS). This measure evaluated participants’ per- ceived ability to handle their personal problems and control the important things in their life, and how often they felt things were going well during the past month. An example item includes, “In the la…	None	Emotion Regulation Task	Reappraise vs Maintain	Talairach	2	26, 56, 26	NA	Dorsolateral prefrontal cortex (dlPFC)	We found that women reporting higher levels of perceived stress also showed enhanced right dorsolateral refrontal cortex (DLPFC) activity when engaging in cogni- tive reappraisal (Reappraise condition), compared to when naturally responding to negative stimuli (Maintain condition). Additionally, higher levels of perceived stress were associated with reduced left caudate nucleus activity across Ma…	Activation
													-13, -4, 20	NA	Left caudate nucleus		Deactivation
Hanson et al 2016	Reward Processing	72	26.3; SD = 1.1	100	None	Adversity	Beginning in kindergarten and lasting through Grade 12, stress- ful life events were assessed annually via a 16-item parent report instrument, the Life Changes measure. This questionnaire assessed major life stressors experienced by the child during the previous year (e.g. move, medical problems, divorce or separation of parents, death of an important person).	None	Card-Guessing Game	Positive Feedback vs Negative Feedback	MNI	8	33, -63, 42	t = 5.76	Right lateral occipital cortex, superior division	We found that greater levels of cumulative stress during childhood and adolescence predicted lower reward-related VS activity in adulthood.	Deactivation
													-37, -47, 36	t = 4.36	Left supramarginal gyrus, posterior division		Deactivation
													-39, 53, 10	t = 4.42	Left frontal pole		Deactivation
													-37, 3, 36	t = 4.17	Left precentral gyrus		Deactivation
													33, 7, 56	t = 4.11	Right middle frontal gyrus		Deactivation
													41, 3, 38	t = 4.07	Right precentral gyrus		Deactivation
													13, 7, -4	t = 4.52	Right ventral striatum		Deactivation
													27, 57, 12	t = 4.07	Right frontal pole		Deactivation
Harms et al 2017	Inhibitory Control	33	20.6; SD = NA	46	None	Trauma	Childhood Stress Exposure: he YLSI assesses the child’s exposure to severe negative life events and circumstances. Trained interviewers used semistructured questions to assess the context of the event (e.g., timing, duration, and objective consequences). Data from these interviews were then evaluated by an independent team of three to seven raters who pro- vided a consensual rating on a 10-point …	Mixed	Go/No-Go Task	Error vs Correct	MNI	1	28, 29, 52	NA	Dorsolateral prefrontal cortex (dlPFC)	As predicted, at this region of the dlPFC, individuals with normative levels of childhood stress exposure evinced higher levels of activation when they made an error (as compared to when they responded to a correct trial). In contrast, individuals with high childhood stress exposure responded similarly to error and correct trials. Individuals who endured very high levels of child stress exposure …	Deactivation
Harnett et al 2018	Emotion Processing	40	27.09; SD = 6.41	70	NA	Trauma	Physical Trauma: TE participants were recruited from the University of Ala- bama at Birmingham's Acute Trauma Care Unit, Trauma Burn Nursing Unit, Trauma Burn Intensive Care Unit, and Emergency Department, and were scanned within 30 days of trauma exposure. Participants completed the PDS, a self-report assessment of stress disorder symptoms that assessed re-experiencing, avoidance, and arousal sy…	Threat	Fear Conditioning Task	Trauma exposured vs non-trauma exposed	Talairach	14	43, 33, 20	Z = 3.78	Right dorsolateral prefrontal cortex	Further, neural activity within the dorsolateral PFC, dorsomedial PFC, ventrolateral PFC, SFG and IPL varied inversely with posttraumatic stress symptom severity at follow-up (i.e., 3 months post-trauma). The current results suggest that trauma exposure acutely impacts the neural circuitry that supports important fear learning and memory processes.	Activation
													4, -3, 51	Z = 3.84	Bilateral dlPFC		Activation
													15, -15, 64	Z = 4.4	Superior frontal gyrus		Activation
													-30, -15, 54	Z = 4.14	Left precentral gyrus		Activation
													-11, -80, 44	Z = 3.43	Left precuneus		Activation
													-23, -55, 54	Z = 5.40	Left superior parietal lobule		Activation
													-44, -35, 23	Z = 4.63	Left inferior parietal lobule		Activation
													44, -40, 49	Z = 4.10	Right inferior parietal lobule		Activation
													49, -26, 21	Z = 3.98	Right inferior parietal lobule		Activation
													-33, -3, 11	Z = 4.11	Left Insula		Activation
													-35, -19, 9	Z = 3.91	Left insula		Activation
													-59, -13, -1	Z = 4.35	Left superior temporal gyrus		Activation
													61, -7, 1	Z = 5.13	Right superior temporal gyrus		Activation
													-11, -98, 2	Z = 4.04	Left cuneus		Activation
										Trauma exposed vs non-truama exposed for CS+ > CS-	Talairach	3	-45, 29, 2	Z = 4.03	Left ventrolateral prefrontal cortex		Activation
													48, -5, -10	Z = 4.47	Right superior temporal gyrus		Activation
													-49, 4, -31	Z = 5.13	Temporal Pole		Activation
Hart et al 2018	Emotion Processing	70	17.3; SD = 2.1	64	PTSD	Trauma	Maltreated participants experienced severe physical abuse prior to age 12, as defined by scores of ⩾13 on the physical abuse subscale of the Childhood Trauma Questionnaire (CTQ). Participants undertook the Childhood Experience of Care and Abuse (CECA) Interview to ascertain detailed maltreatment histories and informa- tion was corroborated (with consent) from social services	Threat	Emotion discrimination task	Maltreatment > Healthy controls for Fear vs Fixation	MNI	3	-6, 52, 8	Z = 3.93	Bilateral medial frontal gyrus, ACC, Superior frontal gyrus, Inferior frontal gyrus, Precentral gyrus, Caudate body	Neurofunctionally, relative to healthy controls, maltreated adolescents had increased activation in bilateral vmPFC and ACC for fear, but no differences for other emotions.	Activation
													-34, 6, 30	Z = 3.61			Activation
													12, 52, 8	Z = 3.6			Activation
										Maltreatment > Healthy controls for Fear vs. Happy		3	10, 18, 22	Z = 3.86	Bilateral ACC, Medial frontal gyrus, Superior frontal gyrus, Inferior frontal gyrus, Precentral gyrus, Caudate body		Activation
													18, 30, 20	Z = 3.82			Activation
													32, 24, 22	Z = 3.78			Activation
Hsu et al 2010	Emotion Processing and Memory Processing	15 patients (MDD) and 15 controls	40.93; SD = 11.05	35	MDD	Adversity	The Moos Life Events Scale (MLES) is a 36-item inventory of life stress experienced within the last 12 months. Each event was assigned a life-change unit weighting and the total scores for negative life events (15 items) were used for group comparisons and regression with fMRI activation.	None	Emotion word stimulus task : Measured bias for remembering negative words relative to neutral words	Positive correlation with MLES: for Neg > Neutral in MDD patients (n = 15)	MNI	2	-22, 46, -10	t = 5.3	Left orbitofrontal cortex	The present work found variability in neural response to emotional stimuli in unmedicated participants diagnosed with MDD, as a function of recent negative life stressors. Localized positive relationships were found between levels of recent negative life stress and identical bilateral locations in the OFC	Activation
													36, 36, -6	t = 4.78	Right orbitofrontal cortex		Activation
										Negative correlation with MLES: for Neg > Neutral in MDD patients (n = 15)		2	0, 14, -12	t = 4.75	Subgenual/Accumbens cluster	Negative associations were found between subgenual cingulate activity in response to negative words and recent negative life stress in MDD.	Deactivation
													54, 34, 8	t = 4.75	Ventrolateral prefrontal cortex	Negative associations were found between right VLPFC activity in response to negative words and recent negative life stress in MDD.	Deactivation
Inoue et al 2021	Memory Processing	18	32.1; SD = 7.2	22.2	PTSD	Trauma	DSM-5 criteria for PTSD includew: transportation accident, fall into chemicals, abusive assault, sexuala assault, incest	Threat	Script-driven imagery task (asked to recall a narration between daily activities, or patient's own traumatic experience)	PTSD > Control for Trauma Rem vs. Tooth Rem	MNI	2	40, -78, 38	t = 3.84	Right middle occipital gyrus	Whole-brain ANOVA by SPM demonstrated increased activity in regions belonging to the default mode network (DMN), includ- ing the medial prefrontal cortex (mPFC) and the lateral parietal cortex in Pt1 relative to Ct, specifically during the Trauma task.	Activation
													4, 46, -2	t = 3.25	Right anterior cingulate cortex		Activation
										PTSD > Control for Trauma Nar vs Tooth Nar		7	34, 34, -10	t = 4.52	Right IFG orbital part		Activation
													-18, 8, -8	t = 4.34	Left Putamen		Activation
													-16, -62, -16	t = 4.29	Left Culmen		Activation
													36, -42, -12	t = 4.28	Right fusiform gyrus		Activation
													-32, -52, -46	t = 3.96	Left cerebellar tonsil		Activation
													-22, 42, -14	t = 3.96	Left orbital gyrus		Activation
													-54, -56, -8	t = 3.52	Left inferior temporal gyrus		Activation
Jones et al., 2017	Emotion Regulation	29	16.56; SD = NA	100	Juvenile Sexual Offenders	Trauma	History of childhood sexual abuse: The National Survey for Adolescents (NSA) Trauma Assessment was used to assess for history of victimization, including physical assault and abuse, sexual abuse, and exposure to community and domestic violence. Per this measure, participants’ statuses regarding history of CSA were confirmed. Groups were juvenile sexual offenders with a history of childhood sexual…	Threat	Emotion Regulation Task (attending to stimuli versus reappraising negative stimuli)	JSO+ > JSO- for Negative Watch vs Neutral Watch	MNI	1	28, 42, 37	t = 12.52	Right middle frontal gyrus	This study also aimed to explore neural pathways that may be impacted by personal experiences of CSA. Among JSOs, a history of CSA was associated with greater activation in the visual cortex and decreased activation in fronto-temporal regions, i.e. the middle frontal cortex, the middle temporal gyrus, and the insula. These cerebral regions are associated with working memory, and cognitive and emo…	Activation
										JSO+ < JSO- for Negative Watch vs Neutral Watch		1	41, 3, 40	t = -8.78	Right middle frontal cortex		Deactivation
										JSO+ < JSO- for Reappraise vs Negative Watch		2	-59, -32, -3	t = -10.53	Left middle temporal gyrus		Deactivation
													41, 16, 0	t = -6.58	Right anterior insula		Deactivation
Landre et al 2012	Memory Processing	32	24.85; SD = 4.75	0	PTSD	Trauma	Sexual abuse related PTSD: We recruited women aged 18–40 years with sexual abuse– related chronic PTSD from the University Hospital, and through local advertisement to the general population we re- cruited controls pair-matched for sex, age and educational level (< 1 yr difference) with no history of sexual abuse.	Threat	Identity task and n-back verbal working memory task with neutral and traumatic stimuli	Control > PTSD for Identity Task, Neutral	MNI	2	-11.8, 38.3, 46.9	t = 4.65	Left superior frontal gyrus	We found that PTSD was associated with decreased BOLD effect on the posterior cingulate/precuneus for neutral attentional and memory tasks and the trauma-related atten- tional task.	Deactivation
													-23.7, -80.8, 34.4	t = 4.62	Left precuneus		Deactivation
										Control > PTSD for Identity Task, Trauma-related		1	0, -47.6, 38.3	t = 3.47	Left precuneus		Deactivation
										Control > PTSD for 3-back Task, Neutral		1	-3.9, -49.4, 42.1	t = 4.41	Left precuneus		Deactivation
Lee et al 2014	Emotion Processing	20	11.25; SD = 0.65	35	None	Adversity	Peer Rejection: The ostracism scale was developed as self-rating questionnaires to assess experiences of peer rejection, and composed of 12 items that were manifestations of peer rejection in school determined by surveying 2,972 middle school students. Each item was rated on five-point scale (1 to 5), from “none” to “almost everyday,” according to the frequency over the past one year from the tim…	None	Interpersonal Stress Challenge Task	Peer-rejection (PR) group > Controls for Negative Feedback vs Fixation	MNI	16	18, 34, -20	Z = 4.23	Right oribitofrontal gyrus/VLPFC	The FMRI results revealed that the peer-rejection group ex- hibited greater neural activity in response to facial expression stimuli with and without emotion across all three feedback con- ditions, primarily via activation of the visual areas and face perception areas, as compared to the control group. Speci cally, the peer-rejection group showed more extensive activation of brain regions encompa…	Activation
													-16, 34, -16	Z = 3.69	Left orbitofrontal gyrus/VLPFC		Activation
													-30, -76, -18	Z = 3.66	Left Inferior/middle occipital gyrus/fusiform gyrus		Activation
													-56, -24, 56	Z = 3.65	Left postcentral gyrus		Activation
													-6, -42, 14	Z = 3.63	Left posterior cingulate gyrus		Activation
													-36, -58, -26	Z = 3.61	Left cerebellum		Activation
													50, 20, -24	Z = 3.61	Right temporal pole		Activation
													24, 10, -30	Z = 3.61	Right Parahippocampus		Activation
													20, -2, -24	Z = 3.58	Right Parahippocampus/amygdala		Activation
													8, -90, 20	Z = 3.47	Right cuneus		Activation
													6, -46, 18	Z = 3.46	Right posterior cingulate gyrus		Activation
													16, -6, 56	Z = 3.46	Supplementary motor area/cingulate gyrus		Activation
													-46, -22, -26	Z = 3.44	Left inferior temporal gyrus		Activation
													16, -34, -28	Z = 3.35	Right cerebellum		Activation
													-28, 2, -28	Z = 3.32	Left parahippocampus/amygdala		Activation
													32, -48, -24	Z = 3.2	Right cerebellum		Activation
										PR > Controls for Positive Feedback vs Fixation		3	-2, -90, -20	Z = 4.04	Left occipital lobe		Activation
													6, -94, 14	Z = 3.62	Right occipital lobe		Activation
													28, -88, -22	Z = 3.35	Right inferior occipital gyrus		Activation
										PR > Conrols for Neutral Feedback vs Fixation		2	40, -88, -8	Z = 3.78	Inferior occipital gyrus		Activation
													6, -94, 18	Z = 3.25	Right occipital lobe/cuneus		Activation
Lee et al 2021	Emotion Regulation	81	36.36; SD = 11.2	27	None	Trauma	Refugee Status: refugees also completed the Clinician-Administered PTSD Scale-IV (CAPS-IV) and a short interview after the clinical assessment, in which they were asked to briefly describe their life history and types of traumatic experiences.	None	Emotion Regulation Task	Refugee > Controls for Looking at Negative vs Neutral pictures	MNI	8	-28, -10, -16	t = 5.72	Left amygdala	We conducted 2 whole brain analyses to determine regions showing group differences in neural activation, in association with emotional reactivity in the context of the “looking at negative pictures > look at neutral pictures” contrast, and in association with emotion regulation in the context of the “suppressing negative emotion > looking at negative pictures” contrasts. Refugees showed more acti…	Activation
													32, -40, -4	t = 5.18	Right hippocampus		Activation
													4, -8, 48	t = 4.91	Right cingulate gyrus		Activation
													-4, -72, -10	t = 4.46	Left lingual gyrus		Activation
													-54, -2, 16	t = 4.31	Left precentral gyrus		Activation
													48, -4, 34	t = 4.26	Right postcentral gryrus		Activation
													-10, -54, -20	t = 4.18	Left cerebellum		Activation
													-14, -54, 22	t = 3.81	Left precuneus		Activation
										Refugee > Controls for Suppressing Negative Emotion vs Looking at Negative Pictures		13	-38, 12, 4	t = 4.17	Left anterior insula		Activation
													20, 0, 60	t = 4.17	Right superior frontal gyrus		Activation
													-18, 10, 60	t = 3.97	Left middle frontal gyrus		Activation
													-62, -24, 30	t = 3.89	Left supramarginal gyrus		Activation
													-30, -60, -4	t = 3.78	Left fusiform gyrus		Activation
													-8, 10, 62	t = 3.76	Left supplementary motor area		Activation
													20, -68, 36	t = 3.75	Right precuneus		Activation
													24, 12, 56	t = 3.74	Right superior frontal gyrus		Activation
													22, -52, 44	t = 3.71	Right precuneus		Activation
													34, 20, 8	t = 3.63	Right anterior insula		Activation
													28, -44, 38	t = 3.58	Right superior parietal gyrus		Activation
													24, 36, 32	t = 3.55	Right middle frontal gyrus		Activation
													52, -30, 36	t = 3.34	Right supramarginal gyrus		Activation
										Controls > Refugee for Suppresing Negative Emotion vs Looking at Negative Pictures		3	56, 6, -6	t = 4.22	Right temporal pole		Deactivation
													48, -12, 22	t = 3.8	Right post central gyrus		Deactivation
													-32, -26, 18	t = 3.61	Left insula		Deactivation
Liddell et al 2021	Reward and Emotion Processing	58	38.8; SD = 10.89	100	PTSD	Trauma	Trauma and Torture Exposure: Participants then completed a clinical interview comprising demographic information, trauma and torture history and mental health symptoms. Trauma exposure was determined by the Harvard Trauma Questionnaire (HTQ) – a measure that indexes lifetime exposure to potentially traumatic events commonly reported by refugees. In general, events were considered to be endorsed i…	Threat	Interpersonal Threat and Reward Processing Task	Torture Survivor (TS) > Non-torture survivor (NTS) for Fear vs Neutral	MNI	3	-24, 18, 58	t = 3.76	Left dmPFC	Torture exposure was associated with distinct brain activity and connectivity patterns during threat and reward processing, dependent on trauma exposure and posttraumatic stress disorder symptom severity. Torture appears to affect emotional brain functioning, and findings have the potential to guide more targeted interventions for torture survivors.	Activation
													22, -18, 16	t = 3.73	Right thalamus		Activation
													14, -76, 6	t = 3.41	Right lingual gyrus		Activation
										NTS > TS for Fear vs Neutral		1	-32, -8, -20	t = 3.91	Left hippocampus		Deactivation
										NTS > TS for Happy vs Neutral		2	-32, -68, 12	t = 3.59	Left occipitotemporal gyrus		Deactivation
													-42, -12, -22	t = 3.69	Left hippocampus		Deactivation
McCrory et al 2017	Memory Processing	67	12.59; SD = 1.45	46	None	Trauma	Maltreatment: All the participants in the maltreatment group had experienced a level of maltreatment requiring social services referral. Severity of neglect, emotional, sexual and physical abuse as well as intimate partner violence, were rated by the child's social worker or adoptive parent on the basis of social services file information. Ratings from zero (not present) to four (severe) were app…	Mixed	Autobiographical memory (ABM) task	Non-maltreatment group > maltreatment group for Positive ABM recall vs Negative ABM recall	MNI	3	33, -19, -11	t = 5.16	Right hippocampus	To our knowledge, the present study is the first to demonstrate that maltreatment experience is associated with altered neural responses during ABM recall. Specifically, when positive and negative conditions were contrasted, children who had been maltreated compared with their non-maltreated peers, showed reduced activation in the right hippocampus, extending into the inferior temporal and fusifo…	Deactivation
													39, -43, -8	t = 4.50	Right inferior temporal gyrus		Deactivation
													36, -58, -5	t = 4.50	Right inferior temporal gyrus		Deactivation
										Maltreatment > Non-maltreatment for Positive ABM recall vs Negative ABM recall		3	51, -16, -20	t = 4.48	Middle temporal gyrus		Activation
													45, -4, -26	t = 4.3	Middle temporal gyrus		Activation
													33, -19, -23	t = 3.99	Parahippocampal gyrus		Activation
Moores et al 2008	Memory Processing	25	42.3; SD = 10.06	60	PTSD	Trauma	Trauma: PTSD Diagnosis - PTSD was diagnosed by psychiatrists at the Queen Elizabeth Hospital (Adelaide, South Australia) according to DSM-IV criteria. Precipitating traumas included the following: assault (5), witnessing human injury or death (7), and motor vehicle (2) and other accidents (1).	Threat	WM - visuo-spatial target detection task	Control > PTSD for WM updating Variable target vs Fixed target	MNI	49	-25, 45, 15	t = 3.37	Left superior frontal sulcus	The between-group comparison (Control N PTSD) for WM updating also identified several regions which were not recruited during the WM maintenance in PTSD, including the AC, hippocampus, brainstem pons and temporo-parieto- occiptal junction. Many of these regions have been consistently implicated in the neurobiology of PTSD	Deactivation
													30, 40, 25	t = 3.86	Right superior frontal sulcus		Deactivation
													35, 35, 20	t = 3.67	Right middle frontal gyrus		Deactivation
													-40, 20, 30	t = 3.00	Left inferior frontal sulcus		Deactivation
													45, 25, 35	t = 3.21	Right inferior frontal sulcus		Deactivation
													0, 30, 20	t = 4.39	Middle anterior cingulate		Deactivation
													-10, 25, 30	t = 3.81	Left anterior cingulate		Deactivation
													-35, 20, 15	t = 4.14	Left anterior insula		Deactivation
													35, 20, 15	t = 3.83	Right anterior insula		Deactivation
													-45, 15, 10	t = 3.44	Left vertical ramus of the lateral fissure		Deactivation
													35, 30, 5	t = 3.23	Right vertical ramus of the lateral fissure		Deactivation
													-40, -5, 40	t = 3.37	Left premotor area		Deactivation
													50, 0, 30	t = 2.96	Right premotor area		Deactivation
													-60, -25, 25	t = 3.18	Left post-central sulcus (inferior)		Deactivation
													-40, -30, 50	t = 2.71	Left post-central sulcus		Deactivation
													50, -25, 45	t = 3.21	Right post-central sulcus		Deactivation
													-30, -55, 35	t = 3.37	Left intraparietal sulcus		Deactivation
													30, -50, 40	t = 2.92	Right intraparietal sulcus		Deactivation
													-10, -30, 35	t = 3.75	Left posterior cingulate		Deactivation
													5, -35, 30	t = 4.22	Right posterior cingulate		Deactivation
													-15, -75, 35	t = 4.98	Left precuneus		Deactivation
													15, -70, 35	t = 5.76	Right precuneus		Deactivation
													-55, -25, 0	t = 4.18	Left superior temporal sulcus		Deactivation
													40, -30, 0	t = 3.43	Right superior temporal sulcus		Deactivation
													-50, -50, 20	t = 5.62	Left superior temporal sulcus (ascending posterior segment)		Deactivation
													45, -40, 15	t = 3.02	Right superior temporal sulcus (ascending posterior segment)		Deactivation
													50, -65, 10	t = 4.75	Right middle temporal gyrus		Deactivation
													-40, -65, -5	t = 5.50	Left inferior temporal sulcus		Deactivation
													-35, -80, 0	t = 4.87	Left middle occipital gyrus		Deactivation
													35, -75, 10	t = 4.80	Right middle occipital gyrus		Deactivation
													-30, -15, -10	t = 3.40	Left hippocampus (anterior)		Deactivation
													-30, -25, 15	t = 3.31	Left posterior insula		Deactivation
													-35, -15, 0	t = 3.14	Left posterior insula		Deactivation
													-15, -70, 0	t = 4.59	Left lingual gyrus		Deactivation
													20, -85, 0	t = 4.50	Right lingual gyrus		Deactivation
													-25, -55, -10	t = 4.02	Left fusiform gyrus		Deactivation
													40, -55, -10	t = 7.56	Right fusiform gyrus		Deactivation
													-30, -40, -25	t = 5.47	Left cerebellum		Deactivation
													40, -40, -30	t = 4.82	Right cerebellum		Deactivation
													-25, -5, 15	t = 4.39	Left putamen		Deactivation
													25, 5, 10	t = 3.49	Right putamen		Deactivation
													-20, 5, 20	t = 4.14	Left caudate		Deactivation
													20, 0, 20	t = 4.18	Right caudate		Deactivation
													-25, -15, 25	t = 3.43	Left internal capsule (posterior limb)		Deactivation
													25, -10, 20	t = 3.31	Right internal capsule (posterior limb)		Deactivation
													-10, -90, 30	t = 5.10	Left cuneus		Deactivation
													15, -80, 20	t = 4.34	Right cuneus		Deactivation
													-20, -70, 10	t = 4.95	Left calcarine fissure		Deactivation
													0, -20, -30	t = 3.49	Middle brainstem (pons)		Deactivation
Morelli et al 2021	Reward Processing	46	7.31; SD = 0.72	45.7	None	Adversity	Early life stress: An early life stress index was calculated as a combination of several indices of stressors (see below for a description of each index; , each of which was dummy coded such that the presence of the stressor was coded as “1”. The stressors included (1) low family income (0=income >$40,000, 1=income< $40,000), (2) low parental education (0=at least one parent with a four-year coll…	None	Reward Processing Task - Monetary Incentive Delay Task	Early Life Stress x Reward Anticipation for Reward vs No Reward	Talairach	1	-35, 20, -22	F = 27.5	Temporal Pole	Whole-brain corrected an- alyses revealed a signi cant Early Life Stress x Reward Condition interaction in the left temporal pole (see Table 2; Fig. 1B). Here, children with higher vs. lower levels of early life stress, controlling for concurrent stressful life events, showed decreased activation when anticipating a potential reward, yet increased activation when not expecting a reward.	Activation
										Early Life Stress x Condition x Performance for Hit vs Misses		2	-41, -77, -10	F = 43.8	Fusiform Gyrus	Early life stress x reward condition x performance. Early Life Stress x Reward Condition x Performance interactions were signi cant in multiple prefrontal and posterior regions (fusiform gyrus, ventral and dorsal prefrontal cortex, bilateral culmen, see Table 2; Fig. 1A). These interactions were driven by the no reward condition, in which children with higher levels of early life stress, controll…	Activation
													14, 68, 3	F = 22.3	Ventral Prefrontal Cortex		Activation
Mueller et al 2010	Inhibitory Control	33	13.6; SD = 2.18	42	None	Trauma	Adoption (ES): Nine of the twelve ES participants had a history of neglect and maltreatment prior to their adoption. The other three ES participants had experienced unstable early environments as reflected by two to three foster placements before adoption. ES adolescents had resided in U.S. foster care or international orphanages for an average of 28.36 months (SD = 30.22) prior to their adoptive…	Deprivation	Stop-signal task variant - change task	ES > Control for Correct change vs Correct go	MNI	8	46, -8, 42	t = 4.08	Right precentral gyrus	Group differences in neural activity showed greater activation in the ES group than in controls in several regions involved in cognitive control. These included the inferior frontal cortex (BA junction 44/45 and 46), a region previously identified as playing a critical role in cogni- tive inhibitory control. The current study found these regions to be more active in the ES group than in controls …	Activation
													22, -28, 46	t = 4.06	Right postcentral gyrus		Activation
													22, 6, 40	t = 3.59	Right cingulate gyrus		Activation
													-20, 18, 32	t = 3.66	Left cingulate gyrus		Activation
													-50, 18, 8	t = 3.53	Left inferior frontal gyrus/precentral gyrus		Activation
													-8, 10, 16	t = 3.60	Left caudate		Activation
													-20, 18, 6	t = 3.75	Left putamen/lentiform nucleus		Activation
													-30, -22, 10	t = 3.63	Left claustrum/insula		Activation
										ES > Control for Correct Change vs Incorrect Change		3	-58, 4, 8	t = 4.38	Left precentral gyrus		Activation
													-40, 34, 6	t = 3.44	Left Inferior frontal gyrus		Activation
													-26, 26, -2	t = 3.68	Claustrum/insula		Activation
Nagy et al 2021	Emotion Processing	42 (21 MDD +CM and 21 Control)	43.5; SD = NA	33.3	MDD	Trauma	CTQ: Childhood maltreatment was defined as exposure to long-lasting and/or repeated abuse and/or neglect before the age of 18. Childhood abuse and neglect were surveyed with a self-report questionnaire: the Hungarian version of the 28-item Childhood Trauma Questionnaire- Short Form (CTQ). CTQ is a widely used, 28-item, retrospective self-report questionnaire designed to assess the severity of fiv…	Mixed	Facial Emotion Recognition Task - Emotional Face Matching vs Shape Matching	HC > MDD+CM for Face Matching vs Shape Matching	MNI	3	10, 18, -6	Z = 3.74	Righ accumbens	MDD patients with childhood maltreatment had significantly reduced negative BOLD responses in their right accumbens, subcallosal cortex and anterior paracingulate gyrus and increased negative BOLD responses in their right precentral and postcentral gyri compared to controls. The nucleus accumbens and the subcallosal cortex are subareas of the reward system	Deactivation
													-4, 22, -16	Z = 3.17	Subcallosal cortex		Deactivation
													-10, 50, 0	Z = 3.92	Anterior paracingulate gyrus		Deactivation
										MDD + CM > HC		2	60, 2, 28	Z = 3.38	Right precentral gyrus		Activation
													56, -6, 36	Z = 4.65	Right postcentral gyrus		Activation
Neukel et al 2019	Emotion Processing	53	39.4; SD = 6.05	0	None	Trauma	Early Life Maltreatment: Early life maltreatment was defined as physical and/or sexual abuse before the age of 18 years according to the Childhood Experience of Care and Abuse Interview, which is regarded as the gold standard in retrospective evaluation of childhood maltreatment	Threat	Emotional Face Recognition Paradigm	ELM: happy—own > neutral—own masked with group × (happy—own > neutral—own)	MNI	7	-6, -40, 46	t = 8.79	Middle cingulum	We found a happiness effect showing heightened maternal responsiveness to happy vs. neutral faces of the own child in the face perception and emotion processing networks (e.g., cuneus, MTG, STG, parahippocampal gyri). Importantly, mothers with ELM showed stronger activations in the STG, the inferior parietal lobule, the precuneus, the cuneus, the parahippocampal gyrus, and the precentral gyrus th…	Activation
													0, −61, 25	t = 8.47	Precuneus		Activation
													-63, -34, 34	t = 7.35	Supramarginal gyrus		Activation
													54, -1, 7	t = 7.15	Precentral gyrus		Activation
													-45, -70, 25	t = 6.85	Middle temporal gyrus		Activation
													63, -25, 16	t = 6.73	Superior temporal gyrus		Activation
													-57, -1, 1	t = 6.23	Superior temporal gyrus		Activation
										ELM: own > unknown masked with group × (own > unknown)		4	51, 32, 10	t = 7.67	Inferior frontal gyrus		Activation
													42, -58, -11	t = 7.38	Fusiform Gyrus		Activation
													30, 29, -11	t = 6.39	Inferior frontal gyrus		Activation
													-42, -70, -11	t = 5.63	Fusiform Gyrus		Activation
Portes et al 2019	Inhibitory Control	40	42.5; SD = 1.925	0	None	Adversity	Chronic Stress: Measured by Lipp’s Stress Symptoms Inventory for Adults (LSSI) and the Perceived Stress Scale (PSS)	None	Stroop Word-Color Task	Incongruent > Congruent	MNI	8	-40, 10, 26	Z = 4.55	Left inferior frontal gyrus	The stressed group, however, showed increased brain acti- vation compared to the non-stressed group in a portion of the occipital cortex and the intracalcarine cortex. The recruitment of posterior regions, in contrast to anterior regions, in Stroop tasks has been previously shown to be influenced by task- irrelevant information	Activation
													32, 14, 8	Z = 4.46	Right insular cortex		Activation
													-32, 0, 28	Z = 4.23	Left precentral gyrus		Activation
													-16, 6 , 18	Z = 3.94	Left caudate		Activation
													26, -6, 12	Z = 3.93	Right putamen		Activation
													-28, -90, 6	Z = 5.41	Left inferior occipital cortex		Activation
													-18, -68, -16	Z = 5.13	Left cerebellum		Activation
													-28, -82, 12	Z = 5.09	Left lateral occipital cortex		Activation
Redlich et al 2015	Emotion Processing	377	36.46; SD = 11.59	42	None	Trauma	The Childhood Trauma Questionnaire (CTQ) was administered before the MRI scan to assess maltreatment during childhood. The CTQ is a 25-item retrospective self-report questionnaire designed to assess five types of negative childhood experiences	Mixed	Face Processing Task	Negative Faces > Control task	MNI	1	24, -2, -18	Z = 3.49	Amygdala	First, we found a strong positive association between amygdala reactivity and maltreatment in the whole sample (x=24, y=−2, z=−18; Z=3.49, p=.0002; r=.18, k=88). This was also confirmed by a nonparametric correlation of CTQ scores and amygdala responsiveness (Spearman’s rho = .09, p = .04).	Activation
Regier et al 2017	Reward Processing	68	44.02; SD = NA	100	SUD	Trauma	Participants were subdivided into two groups based on three items from the ASI probing whether individuals experienced physical, sexual or emotional abuse at any point in their lifetime perpetrated by family members (e.g. mother, father, siblings partner/spouse, other family) or friends (e.g. close friends, neighbors, co-workers)	Threat	Brief (500-ms) Evocative vs Neutral Cue Task	Abuse > No Abuse for Drug vs Neutral	MNI	3	2, -46, 10	t = 3.10	PCC/Precuneus	Mesolimbic brain response to 500-ms evocative cues dif- fered between individuals with cocaine-use disorders, depending upon abuse history. As predicted, individuals with cocaine-use disorders and a history of abuse had a greater mesolimbic response to cocaine cues compared to those without lifetime abuse.	Activation
													-50, -58, 46	t = 3.69	Left superior occipital		Activation
													40, 36, 32	t = 3.26	Right dlPFC		Activation
										Abuse > No Abuse for Sexual vs Neutral		2	-22, -46, -20	t = 2.90	Left cerebellar		Activation
													44, 32, 34	t = 3.26	Right dlPFC		Activation
Sailer et al 2008	Reward Processing	26	28.9; SD = 7.1	0	PTSD	Trauma	Diagnosed with PTSD according to DSM-IV, as assessed by a structured clinical interview (SKID). Nine participants were sur- vivors of interpersonal assault (such as rape or abuse), two were traumatised by threatening experiences during the Bosnian war, and one by witnessing the death of a family member. Five of the subjects had “type 1” trauma, i.e. were traumatised by single incidents, and eight…	Threat	Decision-making task	Patients > Controls for Early Phase Gains	MNI	2	-24, 28, 60	Z = 3.70	Left dorsomedial PFC, superior frontal gyrus	Functionally, patients and controls differed in their neural response to gains, but not in their response to losses. During the processing of gains in the late phase of learning, PTSD patients as compared to controls showed lower activation in the nucleus accumbens and the mesial PFC, critical structures in the reward pathway	Activation
													-54, -54, 28	Z = 3.25	Left supramarginal area		Activation
										Controls > Patients for Late Phase Gains		4	-4, 10, -6	Z = 3.94	Left nucleus accumbens		Deactivation
													6, 12, -2	Z = 3.53	Right nucleus accumbens		Deactivation
													-8, 62, -12	Z = 2.94	Left mesial PFC, medial frontal gyrus		Deactivation
													-8, -10, 2	Z = 3.10	Left thalamus		Deactivation
Skokauskas et al 2015	Emotion Processing	56 (43 HC; 13 MDD + SA)	36.73; SD = 11.07	48	MDD	Trauma	Sexual Abuse: Short form childhood trauma questionnaire (CTQ-SF) was used to assess childhood abuse	Threat	Emotional Attention Shifting Task	HC > MDD + SA for Neutral vs Geometric	MNI	1	42, -37, -23	t = 4.51	Right fusiform gyrus	With the contrast judgment of emotion minus judgment of geometry following emotional negative stimuli, participants with MDD and SA showed significantly higher activation in the area of the left inferior parietal lobe in comparison to participants with MDD without SA	Deactivation
										MDD + SA > HC for Neutral vs Geometric		2	-42, 14, 22	t = 3.53	Right frontal inferior TR		Activation
													-54, 23, 22	t = 3.44	Right frontal inferior TR		Activation
										HC > MDD + SA for Negative vs Geometric		3	-33, -49, 49	t = 4.59	Left parietal sup		Deactivation
													-21, -46, 49	t = 4.57	Left parietal inf		Deactivation
													-39, -37, 46	t = 3.68	Left postcentral		Deactivation
										MDD + SA > HC for Positive vs Geometric		3	-57, -46, -17	t = 4.64	Left temporal inf		Activation
													-60, -52, -11	t = 3.54	Left temporal mid		Activation
													15, 17, 49	t = 3.73	Right frontal sup		Activation
										HC > MDD + SA for Positive vs Geometric		1	-36, 29, -11	t = 4.23	Right frontal inferior orb		Deactivation
Stevens et al 2021	Emotion Processing and Reward Processing (different tasks)	146	34.5; SD = 12.95	75	PTSD	Trauma	Motor Vehicle Related Trauma: Trauma severity was measured using an injury severity score, as well as participants’ subjective ratings of their chances of dying	Threat	Emotion Processing Threat Task	Threat Fearful > Neutral	MNI	39	-4, -14, 42	Z = 6.30	Left Mid cingulate gyrus	Contrary to our initial predictions that heightened threat and blunted reward reactivity may reflect stress vulnerability, a cluster showing heightened reactivity to both threat and reward was associated with the subsequent maintenance of the highest levels of PTSD symptoms. Heightened reward reactivity in the early after- math of a major stressor may be an underexplored risk mechanism for the de…	Activation
													10, 24, 36	Z = 5.86	Right Mid cingulate gyrus		Activation
													2, 14, 46	Z = 5.45	Right supplementary motor area		Activation
													22, -34, -16	Z = 5.86	Right fusiform gyrus		Activation
													62, -10, 12	Z = 5.57	Right rolandic oper		Activation
													-38, -24, 0	Z = 5.46	Left sup temporal gyrus		Activation
													-2, -26, -22	Z = 5.24	Left ventral tegmental area		Activation
													4, -22, -28	Z = 4.25	Right median raphe nucleus		Activation
													-10, -20, -28	Z = 4.19	Mesopontine		Activation
													-14, -78, 30	Z = 4.47	Left cuneus		Activation
													-12, -70, 22	Z = 3.31	Left cuneus		Activation
													-6, -82, 36	Z = 3.23	Left cuneus		Activation
													-50, -68, -12	Z = 4.39	Left inferior occipital gyrus		Activation
													-54, -58, -6	Z = 3.88	Left inferior temporal gyrus		Activation
													-44, -76, -4	Z = 3.75	Left inferior occipital gyrus		Activation
													22, -64, 48	Z = 4.28	Right superior occipital gyrus		Activation
													32, -64, 52	Z = 3.70	Right superior parietal gyrus		Activation
													26, -60, 40	Z = 3.52	Right superior occipital gyrus		Activation
													-8, 10, 16	Z = 4.13	Left caudate		Activation
													4, 8, 8	Z = 4.06	Right caudate		Activation
													-12, -4, 4	Z = 3.95	Left thalamus		Activation
													-22, 12, 62	Z = 4.05	Left superior frontal gyrus		Activation
													-20, 20, 52	Z = 3.47	Left superior frontal gyrus		Activation
													-6, 6, 60	Z = 3.44	Left supplementary motor area		Activation
													-16, 58, 30	Z = 4.02	Left superior frontal gyrus		Activation
													-4, 62, 28	Z = 3.77	Left superior frontal gyrus		Activation
													-30, 54, 26	Z = 3.51	Left superior frontal gyrus		Activation
													22, -16, -22	Z = 4.55	Right parahippocampal gyrus		Activation
													24, -4, -16	Z = 4.16	Right amygdala		Activation
													16, -6, -20	Z = 3.29	Right parahippocampal gyrus		Activation
													54, -2, 6	Z = 4.29	Right rolandic oper		Activation
													44, 0, -6	Z = 3.67	Right insula		Activation
													60, 4, 2	Z = 3.31	Right temporal pole		Activation
													-42, -14, -16	Z = 4.25	Left middle temporal gyrus		Activation
													-28, -16, -20	Z = 3.50	Left hippocampus		Activation
													-18, -12, -24	Z = 3.40	Left parahippocampal gyrus (PHG)		Activation
													-58, -38, 28	Z = 3.68	Left supramarginal gyrus		Activation
													-44, -32, 18	Z = 3.63	Left superior temporal gyrus		Activation
													-32, -20, 12	Z = 3.30	Left insula		Activation
										Reward Gain > Loss		30	8, 8, -6	Z = 5.07	Right caudate		Activation
													-18, 24, 0	Z = 4.03	Left caudate		Activation
													20, 4, -8	Z = 4.01	Right putamen		Activation
													-6, 42, 12	Z = 4.82	Left anterior cingulate gyrus		Activation
													-8, 40, -10	Z = 4.80	Left orbitofrontal gyrus		Activation
													14, 40, 16	Z = 4.64	Right anterior cingulate gyrus		Activation
													-34, -26, -18	Z = 4.76	Left fusiform gyrus		Activation
													-34, -40, -22	Z = 4.63	Left fusiform gyrus		Activation
													-30, -36, -16	Z = 3.17	Left fusiform gyrus		Activation
													66, -6, 6	Z = 4.72	Right superior temporal gyrus		Activation
													48, 14, -10	Z = 4.68	Right insula		Activation
													36, -20, 18	Z = 4.59	Right rolandic oper		Activation
													-36, -24, 14	Z = 4.50	Left Heschl Gyrus		Activation
													-66, -4, 26	Z = 4.25	Left postcentral gyrus		Activation
													-64, -20, 18	Z = 4.24	Left postcentral gyrus		Activation
													-12, -52, 46	Z = 4.41	Left precuneus		Activation
													-20, -60, 54	Z = 4.34	Left superior parietal gyrus		Activation
													-2, -44, 40	Z = 3.75	Left precuneus		Activation
													-50, -60, 24	Z = 4.20	Left angular gyrus		Activation
													-46, -72, 42	Z = 3.93	Left angular gyrus		Activation
													-52, -70, 36	Z = 3.58	Left angular gyrus		Activation
													20, -16, -22	Z = 4.15	Right parahippocampal		Activation
													12, -22, -26	Z = 3.47	Right parahippocampal		Activation
													32, -10, -20	Z = 3.26	Right hippocampus		Activation
													0, -2, 36	Z = 3.98	Middle cingulate gyrus		Activation
													12, -16, 40	Z = 3.81	Right middle cingulate gyrus		Activation
													0, -18, 36	Z = 3.34	Middle cingulate gyrus		Activation
													12, -44, 60	Z = 3.54	Right precuneus		Activation
													6, -38, 56	Z = 3.50	Right precuneus		Activation
													14, -40, 48	Z = 2.88	Right paracentral lobule		Activation
Thomaes et al 2013	Emotion/Memory Processing	49	0	0	PTSD	Trauma	Physical and Sexual Abuse: The majority of patients (N1⁄433) had experienced both physical and sexual abuse (19 i.e. 58%), a third sexual abuse (11 i.e. 33%) and a minority physical abuse only (3 i.e. 9%).	Threat	Emotional Declarative Memory Task	PTSD > Controls for Encoding Late Negative vs Baseline	MNI	3	-12, 48, -9	Z = 3.99	Left/ventral subcallosal ACC	In Complex PTSD patients compared to controls encoding of later remembered negative words vs baseline was associated with increased blood oxygenation level dependent (BOLD) response in the left ventral anterior cingulate cortex (ACC) and dorsal ACC extending to the dorsomedial prefrontal cortex (dmPFC) together with a trend for increased left hippocampus activation.	Activation
													-3, 39, 39	Z = 3.40	Left dorsal ACC/dmPFC		Activation
													-27, -24, -6	Z = 3.21	Left hippocampus posterior		Activation
										PTSD > Controls for False Alarm to Negative vs Baselin		1	-42, 30, -15	Z = 3.82	Left vlPFC/OFC		Activation
Treadway et al 2013	Reward Processing	38	22; SD = NA	53	None	Adversity	Perceived Stress: Recent levels of perceived stress were assessed using the Perceived Stress Scale (PSS), a widely- used instrument that measures the frequency, severity, and per- ceived controllability of daily stressors over the previous 1-month period.	None	Monetary Incentive Delay (MID) Task	Association with PSS for Reward Feedback Win > No Change	MNI	1	0, 50, 4	Z = 3.53	Medial prefrontal cortex	We found that higher levels of perceived stress were associated with diminished neural responses in the mPFC when subjects received feedback about monetary rewards and losses. These findings support a growing body of evidence implicating the mPFC as a critical region for stress-linked changes in reward processing.	Deactivation
										Association with PSS for Reward Feedback Loss > No Change		2	-8, 48, 14	Z = 4.01	Medial prefrontal cortex		Deactivation
													-6, 46, 8	Z = 3.62	Left anterior insula		Deactivation
Wymbs et al 2020	Emotion Processing	55	11.8; SD = 2.0	45	None	Trauma	The data from these various sources were integrated and rated using the Yale-Vermont Adversity in Childhood Scale (Y-VACS) scoring procedures. The Y-VACS assesses a range of intra-familial (i.e., physical abuse, sexual abuse, neglect, witnessing domestic violence, caregiver substance abuse, parental separation, caregiver incarceration) and extra-familial (i.e., community violence, bullying, natur…	Mixed	Emotional Go/No-Go Task	Fear Target > Neutral Target, Trauma Covariate	MNI	1	-21, 32, -10	t = 4.05	Left orbitofrontal cortex/Anterior cingulate cortex	As depicted in Fig. 1 and Table 2, when examining the effect of trauma on brain imaging parameters, elevated Y-VACS total trauma scores were associated with increased activation towards fearful vs. calm targets, with a significant cluster localized to the left orbital frontal cortex (OFC) and extending dorsally into the anterior cingulate cortex (ACC; FWE correction, p < .05).	Activation
Zhang et al. 2013	Memory Processing	40	32.23; SD = 7.96	68	PTSD	Trauma	PTSD Diagnosis: Diagnosis of PTSD was confirmed according to the Clinician-Administered PTSD Scale for DSM-IV (CAPS-DX)	None	Distraction Working Memory Task	PTSD > Control for Negative vs Neutral Distractors	MNI	7	-36, -61, -11	NA	Left fusiform gyrus	More importantly, although both groups showed enhanced activation in response to negative distractors, in the presence of negative relative to neutral distractors, the activation of the PTSD group was higher than that of the control group in the emotion processing regions (including the fusiform gyrus and amygdale) but lower than that of the control group in the inferior frontal cortex, insula an…	Activation
													34, -64, -10	NA	Right fusiform gyrus		Activation
													-1, -45, 5	NA	Precuneus		Activation
													-18, -1, -14	NA	Left amygdala		Activation
													-20, -63, 64	NA	Left superior parietal lobule		Activation
													-28, 6, -27	NA	Left superior temporal gyrus		Activation
													41, 11, -28	NA	Right superior temporal gyrus		Activation
										Control > PTSD for Negative vs Neutral Distractors		5	-52, -54, 31	NA	Left supramarginal gyrus		Deactivation
													-36, 18, 30	NA	Left frontal operculum		Deactivation
													-31, 37, 12	NA	Left frontal triangle		Deactivation
													41, 34, 3	NA	Right frontal triangle		Deactivation
													44, 2, 13	NA	Right anterior insula		Deactivation
Peters et al 2019	Emotion Processing	132	26.04; SD = 8.93	32	Internalizing Psychopathology	Trauma	CTQ: The Childhood Trauma Questionnaire (CTQ) is a 28-item self- report measure that provides brief, reliable, and valid screening for histories of abuse and neglect	Mixed	Emotional Face-Matching Task	IP + ELA > IP and HC for Angry vs Shapes	MNI	2	30, -90, 24	Z = 4.86	Right cuneus	The present findings, which were most pronounced for fearful faces, implicate hyperactivation of superior frontal gyrus, cingulate cortex, inferior temporal gyrus, and the inferior and superior aspects of the parietal and occipital lobes, respectively, as a correlate of ELA in IPs.	Activation
													26, -90, 38	Z = 3.59	Right cuneus		Activation
										IP + ELA > IP and HC for Fearful vs Shapes		16	28, 48, 40	Z = 4.17	Right superior frontal		Activation
													10, 48, 46	Z = 3.90	Right superior frontal		Activation
													12, 56, 32	Z = 3.18	Right superior frontal		Activation
													2, -4, 36	Z = 3.79	R-L anterior/mid-cingulate		Activation
													22, -48, 60	Z = 4.01	Right superior parietal		Activation
													38, -48, 60	Z = 3.82	Right superior parietal		Activation
													18, -62, 52	Z = 3.81	Right superior parietal		Activation
													28, -74, 40	Z = 3.66	Right precuneus		Activation
													22, -90, 38	Z = 3.32	Right precuneus		Activation
													4, -32, 22	Z = 3.54	Right posterior cingulate		Activation
													6, -24, 24	Z = 3.23	Right posterior cingulate		Activation
													-42, -34, -20	Z = 3.69	Left inferior temporal		Activation
													-48, -22, -22	Z = 3.48	Left inferior temporal		Activation
													28, -90, 24	Z = 4.73	Right cuneus		Activation
													12, -84, 6	Z = 3.82	Right cuneus		Activation
													16, -88, 16	Z = 3.45	Right cuneus		Activation
Xiong et al 2013	Emotion Regulation	40	32.23; SD = 7.96	68	PTSD	Trauma	Motor Vehicle Accident PTSD: Twenty PTSD patients (range, 18–40 years; mean, 32.92 years) who had been involved in motor vehicle accidents were recruited from Southwest Hospital at Third Military Medical University. Diagnosis of PTSD was established with the Clinician- Administered PTSD Scale for DSM-IV (CAPS-DX)	Threat	Emotional Reactions to Negative Pictures	PTSD > Control for Upregulate - negative-enhace	MNI	2	2, -42, 10	NA	Posterior cingulate cortex	In the negative-enhance condition, PTSD patients showed increased activation in the amygdala and posterior cingulate cortex, and decreased activation in the anterior cingulate cortex, middle cingulate cortex, left inferior frontal cortex, left putamen and bilateral inferior parietal lobule (p,0.05) (Fig. 2, Table 2). In the negative-diminish condition, no increased activation was found in the PTS…	Activation
													-21, -2, 11	NA	Amygdala		Activation
										PTSD < Control for Upregulate - negative - enhance		7	-33, 52, 15	NA	Middle frontal lobe		Deactivation
													-2, 39, 6	NA	Anterior cingulate cortex		Deactivation
													48, -45, 42	NA	Inferior parietal lobe (right)		Deactivation
													-47, -43, 41	NA	Inferior parietal lobe (left)		Deactivation
													-1, -18, 38	NA	Middle cingulate cortex		Deactivation
													-24, 3, 12	NA	Putamen		Deactivation
													-50, 25, 15	NA	Inferior frontal lobe		Deactivation
										PTSD < Control for Downregulate - negative -diminish		8	47, -52, 41	NA	Inferior parietal lobe (right)		Deactivation
													-51, -50, 39	NA	Inferior pareital lobe (left)		Deactivation
													51, 27, 18	NA	Inferior frontal lobe		Deactivation
													31, 57, 13	NA	Middle frontal lobe		Deactivation
													6, 55, 36	NA	Superior frontal lobe		Deactivation
													-26, 4, 22	NA	Putamen		Deactivation
													36, 9, 12	NA	Insula		Deactivation
													2, -74, 12	NA	Cuneus		Deactivation
Miller et al 2015	Memory Processing	98	33.6; SD = 13.08	52	MDD	Trauma	Childhood Maltreatment: CM (defined as history of childhood physical, sexual, and/or emotional abuse)	Threat	Continuous Performance Task	Maltreatment > No Maltreatment for Holding vs Perceptual Baseline	MNI	1	42, 26, 42	NA	dlPFC	Patients with childhood maltreatment, compared to those without maltreatment, had significantly greater right dor- solateral prefrontal cortex activation during working memory up- dating on a continuous performance task	Activation
New et al 2009	Emotion Processing	28 (14 with PTSD after sexual trauma and 14 control)	35.2; SD = 10.75	0	PTSD	Trauma	Sexual Assault Trauma: All members of the trauma-exposed groups had an adult history (age 18) of violent sexual assault at least 3 months before entry. The PTSD group met criteria for PTSD related to this trauma but no other major Axis I disorder except for symptoms of depression begin- ning after the index trauma and viewed as secondary to the PTSD symptomatology	Threat	Emotional Responses to Negative Pictures	Control > PTSD for Diminish vs Maintain	MNI	9	-6, -42, 10	Z = 2.62	Left posterior cingulate	In response to deliberate attempts to downregulate emotional responses, nontraumatized healthy control subjects were more successful than either trauma-exposed group (PTSD or non-PTSD) in downregulating responses to the negative pictures as measured by subjective rating and BOLD response in regions of prefrontal cortex (PFC). In contrast, after deliberate attempts to upregulate emotional response…	Deactivation
													14, -42, 38	Z = 2.69	Right posterior cingulate		Deactivation
													-32, 38, -8	Z = 2.56	Left inferior orbital cortex		Deactivation
													20, 20, 50	Z = 2.80	Right superior frontal gyrus		Deactivation
													-38, 2, 36	Z = 2.96	Left middle frontal gyrus		Deactivation
													-4, 40, 44	Z = 3.30	Medial frontal gyrus		Deactivation
													-36, 30, -12	Z = 3.81	Left inferior frontal gyrus		Deactivation
													-36, -6, 36	Z = 2.60	Precentral gyrus		Deactivation
													-42, -60, 40	Z = 3.24	Inferior parietal lobe		Deactivation
										PTSD > Control for Diminish vs Maintain		4	54, 8, 2	Z = 3.43	Left inferior frontal gyrus		Activation
													-52, -58, 0	Z = 3.48	Middle temporal gyrus		Activation
													-56, -8, 10	Z = 3.76	Left superior temporal gyrus		Activation
													54, -2, 10	Z = 2.88	Rolandic operculum		Activation
										Control > PTSD for Enhance vs Maintain		4	-12, 38, 40	Z = 4.61	Left superior frontal gyrus		Deactivation
													10, 22, 50	Z = 4.10	Right medial prefrontal cortex		Deactivation
													44, 14, 36	Z = 3.17	Right middle frontal gyrus		Deactivation
													-42, -62, 52	Z = 2.86	Inferior parietal lobe		Deactivation
										PTSD > Control for Enhance vs Maintain		1	14, -66, 60	Z = 3.61	Superior parietal lobe		Activation
Tottenham et al 2011	Emotion Processing	44	10.05; SD = 0.46	34	None	Trauma	Institutionalization	Deprivation	Emotional Face Go/No-Go Task	PI > Control for Fear vs Baseline	Talairach	3	-4, 41, 11	t = 1.96	Ventromedial PFC (Rostral ACC)	Here we show that adverse rearing conditions in the postnatal period are followed by heightened amygdala activity during childhood. We have previously shown that institutional care during infancy is followed by amygdala hypertrophy in childhood, which is associated with emotional difficulties exhibited by the child, and the current functional findings add to these structural findings.	Activation
													19, -6, -10	t = 3.344	Right amygdala		Activation
													-58, -52, 14	t = 2.361	Left medial temporal gyrus		Activation
										PI > Control for Neutral vs Baseline		2	-10, 17, 32	t = 3.309	Left ACC		Activation
													44, 14, 29	t = 2.139	Right inferior middle frontal gyrus		Activation
										Control > PI for Neutral vs Baseline		2	5, 35, -7	t = 3.358	Right ventromedial PFC (subgenual ACC)		Deactivation
													-31, -46, -52	t = 2.199	Left cerebellum		Deactivation
										Control > PI for Target vs Baseline		2	50, 17, 32	t = 2.098	Right Middle frontal gyrus		Deactivation
													35, 32, -4	t = 2.036	Right ventrolateral PFC (Middle frontal gyrus)		Deactivation
										Control > PI for Distractor vs Baseline		5	-13, 65, 20	t = 2.156	Left superior frontal gyrus		Deactivation
													38, 2, 23	t = 2.504	Right inferior frontal/precentral gyrus		Deactivation
													47, -55, 14	t = 2.371	Right superior temporal sulcus		Deactivation
													8, -49, 47	t = 2.417	Right precuneus		Deactivation
													-34, -49, -1	t = 2.644	Left fusiform/ parahippocampal gyrus		Deactivation
										PI > Control for Distractor vs Baseline		6	50, 17, 32	t = 2.995	Right middle frontal gyrus		Activation
													-4, 20, -13	t = 3.016	Left ventromedial PFC (Subgenual ACC)		Activation
													11, 29, 11	t = 2.429	Right ventromedial PFC (Rostral ACC)		Activation
													59, -16, 35	t = 2.882	Right precentral gyrus		Activation
													17, -8, -13	t = 3.971	Right amygdala		Activation
													-13, -1, -13	t = 3.339	Left amygdala		Activation
Ganzel et al 2013	Emotion Processing	14	13.1; SD = 2.2	71	None	Trauma	Traumatic and Life-Threatening Events: interpersonal or sexual violence, life-threatening accidents or illness to self or a loved one, sudden death of a loved one, human-made and natural disaster, witnessing or perpetrating violence etc	Threat	Viewing of Fearful and Calm Faces	Life Events Covariate in Fearful Vs Calm	MNI	8	-16, -10, 14	t = 3.04	Amygdala and anterior hippocampus	Overall, these data suggest a central role for amygdala in the association between prior life stress and current anxiety in healthy adolescents. Thus, the present study provides evidence for the neural embedding of life events in healthy (nonclinical) adolescents. Amygdala reactivity to emotional stimuli was identified as a possible neural link in the association between accumulated prior life ev…	Activation
													-50, 38, -12	t = 3.77	Inferior frontal gyrus (OFC)		Activation
													-52, -36, 20	t = 3.77	Insula		Activation
													2, -8, 64	t = 3.35	Medial frontal gyrus/ACC		Activation
													42, 56, -2	t = 3.27	Middle frontal gyrus		Activation
													46, -26, -24	3.21	Fusiform gyrus		Activation
													-18, 18, -20	3.2	Inferior frontal gyrus		Activation
													-18, -12, -16	3.04	Amygdala		Activation
Olsavsky et al 2013	Emotion Processing	67	10.5; SD = NA	54	None	Trauma	Institutionalization	Deprivation	Mother vs Stranger Facial Discrimination	Control > PI for Mother vs Stranger Discrimination	Talairach	5	-27, -3, -19	NA	Left amygdala	Comparison youth showed an amygdala response that clearly discriminated mother versus stranger stimuli. Previously institutionalized youths, by contrast, exhibited reduced amygdala discrimination between mothers and strangers. Reduced amygdala differentiation correlated with greater reports of indiscriminate friendliness.	Deactivation
													-2, -30, -23	NA	Left culmen		Deactivation
													35, 4, 17	NA	Right middle frontal gyrus		Deactivation
													1, 23, 51	NA	Right superior frontal gyrus		Deactivation
													39, -63, -18	NA	Right fusiform gyrus		Deactivation
Crozier et al 2014	Emotion Processing	74	12.3; SD = 2.5	53	PTSD	Trauma	Maltreatment: witnessing domestic violence (which was defied as neglect by omission or commission and/or emotional abuse), physical abuse, sexual abuse, and/or neglect.	Mixed	Emotional Oddball Task	Control F > Maltreated F for Fear vs Calm	MNI	2	-4, 50, 18	Z = 3.69	Left dorsal medial PFC	During the executive component of this task, left precuneus/posterior middle cingulate hypoactivation to fear versus calm or scrambled face targets were seen in maltreated versus control males and may represent dysfunction and less resilience in attentional networks. Maltreated males also showed decreased activation in the inferior frontal gyrus compared to control males. No differences were foun…	Deactivation
													10, 56, 14	Z = 3.44	Right dorsal medial PFC		Deactivation
										Maltreated M > Control M for Fear vs Calm		4	10, -94, -6	Z = 5.28	Right calcarine/occipital lobe		Activation
													24, -90, -14	Z = 3.83	Right lingual gyrus/fusiform gyrus		Activation
													4, -82, 2	Z = 3.51	Right intracalcarine/lingual gyrus		Activation
													-6, -86, -2	Z = 3.58	Left intracalcarine cortex/lingual gyrus		Activation
										Control F > Maltreated F for Fear vs Scramble		4	8, -60. -12	Z = 4.57	Right cerebellum		Deactivation
													4, -56, -16	Z = 3.98	Right cerebellum		Deactivation
													-12, -70, -18	Z = 3.05	Left cerebellum		Deactivation
													-2, -58, -10	Z = 4.22	Left cerebellum		Deactivation
										Maltreated F > Control F for Fear vs Scramble		2	-52, -74, 18	Z = 4.26	Left lateral occipital cortex		Activation
													-46, -64, 52	Z = 3.5	Left lateral occipital cortex/left angular gyrus		Activation
										Maltreated M > Control M for Fear vs Scramble		13	24, -76, -28	Z = 5.22	Right cerebellum crus		Activation
													30, -92, -22	Z = 4.31	Right cerebellum crus		Activation
													8, -66, -28	Z = 4.14	Right cerebellum		Activation
													1, -64, -28	Z = 4.16	Right vermis		Activation
													4, -92, -16	Z = 4.13	Right vermis		Activation
													0, -64, -28	Z = 4.16	Occipital fusiform gyrus		Activation
													-38, 12, -32	Z = 4.45	Left middle temporal pole		Activation
													-54, -6, -22	Z = 3.66	Left middle temporal lobe		Activation
													-24, -14, -30	Z = 3.52	Left parahippocampus		Activation
													-34, -14, -16	Z = 3.35	Left hippocampus		Activation
													-2, -32, 66	Z = 4.08	Left precentral and postcentral gyrus		Activation
													0, -40, 68	Z = 4.02	Left precentral and postcentral gyrus		Activation
													6, -18, 66	Z = 2.5	Right supplementary motor area		Activation
										Main effect of Control > Maltreated for Fear vs Scrambled		5	-6, -46, 46	Z = 3.94	Left precuneus cortex/cingulate gyrus		Deactivation
													0, -48, 44	Z = 3.81	Left precuneus/cingulate gyrus		Deactivation
													-12, -42, 48	Z = 3.42	Left precuneus cortex/postcentral gyrus		Deactivation
													-4, -26, 62	Z = 3.38	Left precentral gyrus/paracentral cortex		Deactivation
													2, -10, 54	Z = 3.34	Right supplementary motor area		Deactivation
Marusak et al 2015	Emotion Processing	30	12.7; SD = 2.15	20	None	Trauma	Children's Trauma Assessment Center Screen Checklist	Threat	Emotional Conflict Task	Trauma > Control for Conflict Incongruent vs Congruent	MNI	14	-36, -76, -24	t = 3.08	Left cerebellum	Results showed that trauma-exposed youth failed to dampen dorsolateral prefrontal cortex activity and engage amygdala–pregenual cingulate inhibitory circuitry during the regulation of emotional conflict, and were less able to regulate emotional conflict. In addition, trauma-exposed youth showed greater conflict-related amygdala reactivity that was associated with diminished levels of trait reward…	Activation
													14, -12, -8	t = 3.21	Right midbrain		Activation
													-18, -16, -12	t = 3.35	Left midbrain		Activation
													-38, -70, 8	t = 3.52	Left middle occipital gyrus		Activation
													38, -48, 4	t = 3.5	Right middle temporal gyrus		Activation
													26, -64, 4	t = 3.2	Right primary visual cortex		Activation
													38, -70, 6	t = 3.52	Right middle occipital gyrus		Activation
													44, -80, 10	t = 3.44	Right middle occipital gyrus		Activation
													-26, -82, 20	t = 3.39	Left middle occipital gyrus		Activation
													-2, -92, 26	t = 3.29	Left cuneus		Activation
													20, -90, 30	t = 3.29	Right superior occipital gyrus		Activation
													-28, -12, 42	t = 3.16	Left middle frontal gyrus		Activation
													-49, -4, 48	t = 3.18	Left precentral gyrus		Activation
													14, -42, 54	t = 3.09	Left paracentral lobule		Activation
										Trauma > Control for Postincongruent inconngruent vs Postcongruent incongruent		14	-20, -92, -18	t = 3.68	Left lingual gyrus		Activation
													6, -100, 2	t = 5.19	Right lingual gyrus		Activation
													-22, -82, 6	t = 3.03	Left superior occipital lobe		Activation
													-54, -30, 18	t = 3.4	Left superior temporal lobe		Activation
													-26, -88, 22	t = 3.03	Left superior occipital lobe		Activation
													-30, -62, 24	t = 3.04	Left middle temporal gyrus		Activation
													-30, -74, 32	t = 3.18	Left middle occipital gyrus		Activation
													6, -86, 32	t = 3.01	Right cuneus		Activation
													-46, 30, 38	t = 3.42	Left middle frontal gyrus		Activation
													48, 32, 40	t = 3.25	Right middle frontal gyrus		Activation
													6, -84, 42	t = 3.04	Right precuneus		Activation
													38, -8, 56	t = 3.91	Right precentral gyrus		Activation
													-44, 6, 56	t = 3.84	Left middle frontal gyrus		Activation
													-26, -4, 68	t = 4.05	Left superior frontal gyrus		Activation
McLaughlin et al 2015	Emotion Processing	42	16.58; SD = 1.39	38	ADHD; ODD; CD	Trauma	Maltreatment: Exposure to physical and/or sexual abuse	Threat	Emotion Regulation Task	Maltreated > Control for Look Neg vs Look Neutral	MNI	5	58, 61, 32	Z = 4.04	Putamen	Here, we found that child maltreatment is associated with elevated response in the amygdala and other nodes of the salience network in response to negative emotional stimuli. We also found that maltreated children recruited PFC regions involved in effortful control to a greater degree than non-maltreated youths during explicit regulation of responses to negative stimuli.	Activation
													61, 65, 41	Z = 3.51	Insula		Activation
													58, 61, 30	Z = 3.32	Amygdala		Activation
													53, 53, 36	Z = 3.19	Thalamus		Activation
													52, 64, 31	Z = 2.80	Extended Amygdala		Activation
										Maltreated > Control for Decrease vs Look Negative		4	22, 40, 28	Z = 3.61	Fusiform gyrus/inferior temporal gyrus		Activation
													48, 86, 59	Z = 2.92	Superior frontal gyrus		Activation
													37, 93, 46	Z = 2.92	Frontal Pole		Activation
													49, 86, 42	Z = 2.72	Anterior cingulate		Activation
Green et al 2016	Emotion Processing	74	9.7; SD = 2.64	38	None	Trauma	Institutionalization	Deprivation	Emotion Face Processing Task	PI > Control for Untrust vs Trust	MNI	2	60, -28, 37	NA	Right Inferior Parietal Lobule	A whole brain analysis showed that the PI group had greater differential responses in higher level face-processing cortical areas, unlike in the amyg- dala, possibly reflecting a greater reliance on top- down face-processing to differentiate the faces explicitly.	Activation
													-43, -43, -22	NA	Left fusiform gyrus/hippocampus		Activation
Herringa et al 2016	Emotion Processing	132	18.63; SD = 0.26	48	MDD	Adversity	Childhood adversity: Normative types of family adversity, including maternal depression, negative parenting, parental conflict/ family anger, maternal role overload, and financial stress.	Mixed	Emotion Face Processing Task	Adversity for Positive Vs Neutral	MNI	2	36, -60, -20	t = 2.84	Right fusiform gyrus	These findings suggest that adaptation to childhood adversity is associated with augmentation of prefrontal-subcortical circuits specifically for negative emotional stimuli.	Activation
													14, -12, -28	t = -3.41	Right parahippocampal gyrus		Activation
Puetz et al 2016	Emotion Processing	41	12.69; SD = 1.49	51	MDD, Anxiety, PTSD	Trauma	Maltreatment: Neglect, emotional abuse, sexual abuse, physical abuse, intimate partner violence	Mixed	Emotional Stroop Task	Nonmaltreated > Maltreated for Rejection vs Neutral	MNI	13	-54, -22, -5	Z = 4.23	Left Inferior parietal cortex (STS)	Compared to nonmaltreated children, reduced neural response to social rejection-themed words was observed across a number of brain regions including the left anterior insula, the vlPFC, the amygdala and the STS.	Deactivation
													-57, -7, -5	Z = 3.25	Left inferior parietal cortex		Deactivation
													-42, -34, -2	Z = 2.85	Left inferior parietal cortex		Deactivation
													-18, -85, 13	Z = 3.69	Left Visual association cortex		Deactivation
													-15, -76, 7	Z = 3.55	Left Cuneus		Deactivation
													-6, -76, 16	Z = 3.31	Left Cuneus		Deactivation
													24, -76, 13	Z = 3.56	Right Visual association cortex		Deactivation
													18, -64, 10	Z = 3.52	Right Cuneus		Deactivation
													15, -73, 13	Z = 3.28	Right Cuneus		Deactivation
													-33, -1, -5	Z = 3.28	Left anterior insula		Deactivation
													-33, 47, -8	Z = 3.23	Left orbitofrontal cortex		Deactivation
													-15, 5, -5	Z = 3.11	Left Thalamus (Pulvinar)		Deactivation
													-24, -4, -8	Z = 2.94	Left Amygdala		Deactivation
										Nonmaltreated > Maltreated for Rejection vs Incongruent		3	-39, 14, -8	Z = 3.82	Left Anterior insula		Deactivation
													-33, 23, -5	Z = 3.49	Left anterior insula		Deactivation
													-39, 2, -8	Z = 3.43	Left anterior insula		Deactivation
Silvers et al 2016	Reinforcement Learning	89	12.10; SD = 2.90	38	None	Trauma	Institutionalization	Deprivation	Aversive Learning Paradigm	PI > Control for CS + vs CS -	Talairach	2	23, -34, 10	t = 3.24	Right hippocampus, right parahippocampal cortex	Here, we show that youth who experienced prior institutionalization, but not comparison youth, recruit the hippocampus during aversive learning. Among youth who experienced prior institutionalization, individual differences in aversive learning were associated with worse current anxiety. However, connectivity between the hippocampus and prefrontal cortex prospectively predicted significant improv…	Activation
													8, -73, 23	t = 3.59	Cuneus		Activation
Jenness et al 2018	Emotion Processing	54	14.26; SD = 2.82	46	None	Trauma	Violence Exposure - Using DSM-5 definition of trauma and included physical or sexual abuse, witnessing chronic domestic violence, and direct exposure to other violence (e.g., physically assaulted by a stranger)	Threat	Emotional Faces WM Task	Control > Violence for Encoding Cue vs ITI	MNI	3	28, -28, 62	Z = 3.60	Right postcentral gyrus/intraparietal sulcus	In whole-brain analysis, violence-exposed youth had reduced activation in the left middle frontal gyrus and right intraparietal sulcus during encoding and the left superior temporal sulcus and temporal–parietal junction during retrieval compared to control youth. Reduced activation in the left middle frontal gyrus during encoding and the left superior temporal sulcus during retrieval mediated the…	Deactivation
													22, -22, 64	Z = 3.60	Right precentral gyrus		Deactivation
													-42, -6, 56	Z = 3.84	Left precentral gyrus/middle frontal gyrus		Deactivation
										Control > Violence for Retrieval Probe vs ITI		3	-52, -72, 12	Z = 3.71	Left lateral occipital cortex/temporal parietal junction		Deactivation
													-56, -58, 14	Z = 3.71	Superior temporal sulcus		Deactivation
													-60, -58, 22	Z = 3.71	Angular gyrus		Deactivation
Weissman et al 2020	Emotion Processing	149	12.8; SD = 2.63	50	Child Psychopathology	Trauma	Violence Exposure: Measured by Childhood Experiences of Care and Abuse (CECA) Interview, and the Violence Exposure Scale for Children - Revised (VEX-R). CTQ was also measured.	Threat	Emotional Face Viewing	Control > Violence for Fear vs Scrambled	MNI	2	6, 4, 40	Z = 4.61	Anterior cingulate cortex	Exposure to violence was associated with reduced activation in the dorsal anterior cingulate cortex (dACC) and frontal pole (1,985 voxels, peak x, y, z 1⁄4 6, 4, 40) when viewing fearful (versus scrambled) faces, and reduced activation in dorsomedial prefrontal cortex and superior frontal gyrus (1,970 voxels, peak x, y, z 1⁄4 16, 64, 10) when viewing neutral faces, but not amygdala activation or …	Deactivation
													16, 60, 8	Z = 3.85	Frontal Pole		Deactivation
										Violence > Control for Fear vs Scrambled		2	-26, -78, 16	Z = 4.05	Lateral occipital cortex		Activation
													-8, -76, -12	Z = 3.02	Lingual gyrus		Activation
										Control > Violence for Calm vs Scrambled		3	14, 64, 10	Z = 4.54	Frontal Pole		Deactivation
													6, 54, 32	Z = 3.82	Superior frontal gyrus		Deactivation
													44, 24, 44	Z = 3.64	Middle frontal gyrus		Deactivation
Lenow et al 2014	Emotion Processing	30	15.1; SD = 1.1	0	None	Trauma	Violence Exposure: Sexual and Physical assault	Threat	Social Learning Task	Control > Assault for Unexpected Take vs Expected Take	Talairach	7	35, -22, -4	t = 5.34	Right anterior insula	Trust violations were also associated with less activation in anterior insular and anterior cingulate regions among the assaulted group compared to the control group. Furthermore, we found that the severity of participants' exposure to assaultive events scaled negatively with recruitment of these regions.	Deactivation
													4, 48, 16	t = 4.24	Right superior frontal gyrus		Deactivation
													-49, 34, 10	t = 4.8	Left posterior insula		Deactivation
													34, 21, -3	t = 5.5	Right anterior insula		Deactivation
													2, 48, 15	t = 4.8	Perigenual ACC		Deactivation
													-43, 11, 5	t = 4.6	Left anterior insula		Deactivation
													-9, 4, 18	t = 3.99	Left dorsal striatum		Deactivation
										Assault > Control for Unexpected vs Expected		3	-35, 64, 45	t = 5.26	Left superior parietal		Activation
													29, 66, 46	t = 4.3	Right superior parietal		Activation
													-36, -63, 44	t = 4.86	Left parietal cortex		Activation
										Control > Assault for Unexpected vs Expected		5	46, 21, 16	t = 4.23	Right posterior insula		Deactivation
													25, 15, -15	t = 4.52	Right amygdala		Deactivation
													25, -15, -14	t = 4.9	Left hippocampus		Deactivation
													12, -53, 10	t = 5.4	Posterior cingulate cortex		Deactivation
													19, -55, 60	t = 5.07	Right parietal cortex		Deactivation
Marusak, Etkin, Thomason 2015	Emotion Processing	33	12.29; SD = 2.43	24	Anxiety and Depressive Symptoms	Trauma	Children's Trauma Assessment Center Screen Checklist (Exposure to violence)	Threat	Face Categorization Conflict Task	Trauma > Control for Incongruent vs Congruent	MNI	6	32, 38, -10	t = 3.42	Left fronto-insular cortex	We find that trauma-exposed youth are more susceptible to conflict interference and this correlates with higher fronto-insular responses during conflict.	Activation
													22, 4, 6	t = 3.14	Right putamen		Activation
													-34, -10, 10	t = 4.48	Left insula/pallido-striatum		Activation
													-48, -34, 24	t = 2.85	Left inferior parietal lobe		Activation
													-6, -10, 66	t = 3.17	Left supplementary motor area		Activation
													-6, -26, 68	t = 2.92	Left paracentral lobule		Activation
										Control > Trauma for Incongruent vs Congruent		1	-50, -42, 60	t = 3.29	Left inferior parietal lobe		Deactivation
Hoffman et al 2018	Reward Processing	75	12.45; SD = 1.35	44	None	Trauma	Maltreatment: Provided by social child's social worker. Included - neglect, emotional abuse, sexual abuse, physical abuse, exposure to domestic violence. Children also completed the CTQ.	Mixed	Balloon Analogue Risk Task	Control > Maltreatment across conditions	MNI	3	-36, 8, -2	Z = 3.78	Left anterior insula	Across the peer influence conditions the NMT group showed greater activation in the left anterior insula during risk-taking compared to the MT group (see Table 3). Maltreatment by peer influence interactions. The NMT group showed significantly stronger activation relative to the MT group for the ‘observed>alone’ contrast in the left superior temporal gyrus and superior frontal gyrus (see Table 3)…	Deactivation
													-54, 5, 1	Z = 3.77	Left anterior insula		Deactivation
													-39, -1, -2	Z = 3.56	Left anterior insula		Deactivation
										Control > Maltreatment for Observed vs Alone		6	-57, -55, 28	Z = 4.83	Left superior temporal gyrus		Deactivation
													-48, -64, 31	Z = 3.82	Left superior temporal gyrus		Deactivation
													-39, -73, 37	Z = 3.81	Left superior temporal gyrus		Deactivation
													15, 35, 52	Z = 4.05	Right superior frontal gyrus		Deactivation
													0, 50, 43	Z = 3.54	Right superior frontal gyrus		Deactivation
													-6, 38, 52	Z = 3.43	Left superior frontal gyrus		Deactivation
										Maltreatment > Control for Peer pressure vs observed		3	3, 53, 34	Z = 4.44	Right medial frontal gyrus		Activation
													6, 62, 25	Z = 3.5	Right medial frontal gyrus		Activation
													12, 47, 46	Z = 2.93	Right medial frontal gyrus		Activation
Gerin et al 2017	Reward Processing	37	13.08; SD = 1.39	38	None (some symptoms)	Trauma	Maltreatment History: Includes neglect, emotional abuse, physical abuse, sexual abuse, and intimate partner violence	Mixed	Probablistic Passive Avoidance Task	Control > Maltreatment for Contrasts for Approach Stimuli	MNI	6	-12, -16, -8	t = 4.91	Left subthalamic nucleus ext Dorsal striatum, globus pallidus, lOFC, insula, thalamus/brainstem, hippocampus	By contrast, at the neural level, the MT group differed from their peers in three main ways. First, the MT group demonstrated a pattern of reduced activity modulated by EV in a network commonly associated with reinforcement expectancies representation, including the orbitostriatal circuitry. Second, during losses, the MT compared to the NMT group showed increased PE signaling in frontal and tempo…	Deactivation
													-24, -4, 13	t = 4.23	Left subthalamic nucleus ext Dorsal striatum, globus pallidus, lOFC, insula, thalamus/brainstem, hippocampus		Deactivation
													-33, 41, -11	t = 4.15	Left subthalamic nucleus ext Dorsal striatum, globus pallidus, lOFC, insula, thalamus/brainstem, hippocampus		Deactivation
													30, 47, -8	t = 4.79	Right lOFC ext Dorsal striatum globus pallidus, insula, mOFC		Deactivation
													24, 23, -5	t = 4.65	Right lOFC ext Dorsal striatum globus pallidus, insula, mOFC		Deactivation
													39, 44, -8	t = 4.47	Right lOFC ext Dorsal striatum globus pallidus, insula, mOFC		Deactivation
										Maltreatment > Control for Contrasts for Approach Stimuli		3	6, 59, 37	t = 4.20	dmPFC ext dlPFC		Activation
													39, 38, 37	t = 3.98	dmPFC ext dlPFC		Activation
													33, 50, 34	t = 3.76	dmPFC ext dlPFC		Activation
										Control > Maltreatment for Contrasts for Avoided Stimuli		11	18, -7, 1	t = 7.61	Right Globus pallidus ext VS, mOFC, lOFC VS, brainstem		Deactivation
													6, 59, -11	t = 5.77	Right Globus pallidus ext VS, mOFC, lOFC VS, brainstem		Deactivation
													6, 41, -11	t = 5.65	Right Globus pallidus ext VS, mOFC, lOFC VS, brainstem		Deactivation
													42, -25, -5	t = 6.19	Right Insula ext. PCC, MTG, STG, MTL, DS, middle occipital gyrus, calcarine sulcus		Deactivation
													15, -37, 19	t = 5.69	Right Insula ext. PCC, MTG, STG, MTL, DS, middle occipital gyrus, calcarine sulcus		Deactivation
													57, -31, -8	t = 5.52	Right Insula ext. PCC, MTG, STG, MTL, DS, middle occipital gyrus, calcarine sulcus		Deactivation
													-27, -52, 31	t = 5.27	Left PCC		Deactivation
													-15, -40, 16	t = 4.34	Left PCC		Deactivation
													-6, -34, 25	t = 4.02	Left PCC		Deactivation
													-39, -10, -17	t = 4.89	Left MTL ext hippocampus		Deactivation
													-54, -10, -17	t = 3.65	Left MTL ext hippocampus		Deactivation
										Maltreatment > Control for Contrasts for Avoided Stimuli		9	-9, 8, 31	t = 8.93	Left dACC/MCC ext dlPFC, dmPFC, precentral gyrus, postcentral gyrus, dACC DS (putamen)		Activation
													-27, -1, 28	t = 7.34	Left dACC/MCC ext dlPFC, dmPFC, precentral gyrus, postcentral gyrus, dACC DS (putamen)		Activation
													-30, 35, 31	t = 7.28	Left dACC/MCC ext dlPFC, dmPFC, precentral gyrus, postcentral gyrus, dACC DS (putamen)		Activation
													-12, -61, 19	t = 5.27	Left precuneus ext PCC		Activation
													-15, -58, 28	t = 3.85	Left precuneus ext PCC		Activation
													-9, -43, 13	t = 3.51	Left precuneus ext PCC		Activation
													9, -58, 19	t = 4.98	Right precuneus ext PCC		Activation
													12, -46, 19	t = 4.44	Right precuneus ext PCC		Activation
													21, -55, 19	t = 3.41	Right precuneus ext PCC		Activation
										Maltreatment > Control for Contrasts for Punishment Feedback		9	-60, -40, 13	t = 4.21	Left superior temporal gyrus ext supramarginal gyrus		Activation
													-45, -43, 16	t = 3.58	Left superior temporal gyrus ext supramarginal gyrus		Activation
													-54, -49, 16	t = 3.56	Left superior temporal gyrus ext supramarginal gyrus		Activation
													-18, -34, 37	t = 3.73	Left middle cingulate cortex ext postcentral sulcus, postcentral gyrus		Activation
													-30, -40, 37	t = 3.54	Left middle cingulate cortex ext postcentral sulcus, postcentral gyrus		Activation
													-12, -22, 37	t = 3.31	Left middle cingulate cortex ext postcentral sulcus, postcentral gyrus		Activation
													9, -10, 19	t = 3.71	Right Thalamus ext. BA13		Activation
													15, -25, 19	t = 3.68	Right Thalamus ext. BA14		Activation
													27, -25, 10	t = 3.45	Right Thalamus ext. BA15		Activation
Lambert et al 2019	Emotion Processing	59	14.07; SD = 2.93	49	Internalizing and externalizing symptoms	Trauma	Exposure to Violence : physical abuse, sexual abuse, and domestic violence. The Childhood Experiences of Care and Abuse (CECA) and the CTQ	Threat	Associative Learning Task	Violence > Controls for Pair Blocks vs Item Blocks	MNI	1	38, -4, 58	Z = 4	Right precentral gyrus	Violence-exposed children also showed selective disruption of associative memory for threat cues regardless of age, along with reduced recruitment of the intraparietal sulcus (IPS) during encoding in the presence of threat. Broad associative learning difficulties may be a functional consequence of the toxic effects of early-life stress on hippocampal and fronto-parietal cortical development	Activation
										Controls > Violence for Angry pairs vs Angry face		1	42, -44, 48	Z = 3.47	Right supramarginal gyrus		Deactivation
										Violence > Controls for Neutral pairs vs Neutral face		1	56, 14, 2	Z = 3.89	Right inferior frontal gyrus		Activation
										Violence > Controls for Age by violence Pair blocks vs Item blocks		1	46, 30, 38	Z = 3.42	Right middle frontal gyrus		Activation
										Controls > Violence for Age by violence Pair blocks vs Item blocks		1	-18, -48, 60	Z = 4.38	Left intraparietal sulcus		Deactivation
Lim et al 2015	Inhibitory Control	66 (49 for first contrast, 39 for second contrast)	17.2; SD = 2.10	67	PTSD and others	Trauma	Abuse - severe physical abuse	Threat	Stop Task	Abuse > Controls for Failed Stop vs Go Response	MNI	3	4, -6, 72	Z = 4.76	Left and right presupplementary and supplementary motor area; dorsal anterior cingulate cortex; superior frontal and precentral gyri; paracentral lobules; right postcentral and middle frontal gyri	The findings suggest that severe childhood abuse is associated with abnormally increased activation in classical dorsomedial frontal error-processing regions; furthermore, the increased activation in the supplementary motor area was abuse specific.	Activation
													20, -4, 74	Z = 4.19	Left and right presupplementary and supplementary motor area; dorsal anterior cingulate cortex; superior frontal and precentral gyri; paracentral lobules; right postcentral and middle frontal gyri		Activation
													-8, 2, 74	Z = 4.09	Left and right presupplementary and supplementary motor area; dorsal anterior cingulate cortex; superior frontal and precentral gyri; paracentral lobules; right postcentral and middle frontal gyri		Activation
										Abuse > Psychiatric Comparison for Failed Stop vs Go Response		1	-2, -4, 74	Z = 4.56	Left and right supplementary motor area		Activation
Jankowski et al 2017	Inhibitory Control	36 (22 for first contrast; 26 for the second contrast; 25 for the third contrast)	12.33; SD = 1.37	44	None	Trauma	Foster Care - expereinced maltreatment including physical or supervisory neglect, physical abuse, emotional abuse, and sexual abuse	Mixed	Go/No-Go Task	Control > Regular Foster Care for Successful Response Inhibition	MNI	1	-18, -24, 3	t = 4.27	Thalamus	However, while there were no group differences in behavioral performance, significant group differences in neural recruitment were observed, partic- ularly within dorsolateral and medial prefrontal and subcortical regions during unsuccessful response inhibition.	Deactivation
										Control > Multidimensional Treatment Foster Care for Preschoolers for Unsuccessful Response inhibition		2	39, 9, 42	t = 3.77	Middle frontal gyrus		Deactivation
													12, 48, 9	t = 3.19	Middle frontal gyrus		Deactivation
										Regular Foster Care > Control for Unsuccesfusful Response Inhibition		4	-18, -27, 0	t = 3.53	Thalamus		Activation
													-27, -24, 12	t = 3.43	Insula		Activation
													21, 0, 6	t = 4.16	Putamen		Activation
													18, -21, -9	t = 3.87	Midbrain		Activation
Hanson et al 2015	Reward Processing	106	13.67; SD = NA	52	Depression Anxiety	Adversity	Emotional Neglect - Measured via Childhood Trauma Questionnaire	Deprivation	Card-Guessing Game	Correlation with EN for Positive vs Negative Feedback	MNI	1	-8, 14, -2	t = 5.2	Ventral Striatum	Our results provide an important demonstration that blunted development of reward-related VS activity as a function of emotional neglect predicts the emergence of depressive symptoms in adolescents.	Deactivation
Dannlowski et al 2013	Emotion Processing	134	34.5; SD = 10.6	42	Depression	Trauma	Childhood Trauma Questionnaire (CTQ)	Mixed	Prime Detection Task	Correlation with CTQ-scores Sad vs Happy	MNI	9	-38, -62, 24	Z = 4.53	Left Angular gyrus, MOG	Regarding our whole-brain regression analysis, in addi- tion to the right amygdala, also other clusters show a similar emotion 􏰁 childhood trauma interaction pattern, including ventromedial PFC, the anterior cingulate gyrus, and the insula (see Table II for details). All areas showing a significant interaction revealed the same pattern as in the amygdala-a stronger positive association of CTQ sco…	Activation
													24, -16, 54	Z = 4.34	Right superior frontal gyrus, precentral gyrus		Activation
													-20, -76, 48	Z = 4.15	Left superior parietal gyrus		Activation
													26, -2, -22	Z = 4.10	Right amygdala		Activation
													32, 34, 8	Z = 4.00	Right insula		Activation
													-16, 12, -10	Z = 3.69	Left putamen		Activation
													-12, 44, 2	Z = 3.64	Left ACC, medial superior frontal gyrus		Activation
													26, -82, -12	Z = 3.55	Right fusiform gyrus		Activation
													-36, 20, 48	Z = 3.49	Left middle frontal gyrus		Activation
De Bellis & Hooper 2012	Emotion Processing	16	12.2; SD = 2.99	50	Depression	Trauma	Maltreatment: Child-protective services reports of physical abuse (without head trauma) and neglect	Mixed	Emotional Oddball Task	Control > Maltreatment for Target vs Neutral	MNI	2	-35, 18, 39	t = 3.25	Left middle frontal gyrus	We found the maltreated youth with depressive disorders had both significantly decreased activation to attentional targets in cognitive control circuits (left middle frontal gyrus and right precentral gyrus) and increased activation to sad distracters in ventral emotional circuits (bilateral amygdala, left subgenual cingulate, left inferior frontal gyrus, and right middle tempo- ral gyrus) relati…	Deactivation
													-53, -4, 25	t = 4.66	Right precentral gyrus		Deactivation
										Maltreatment > Control for Sad vs Neutral		5	-25, -11, -14	t = 4.54	Left amygdala		Activation
													25, -4, -14	t = 4.10	Right amygdala		Activation
													-14, 14, -21	t = 6.27	Left subgenual cingulate		Activation
													-46, 25, 4	t = 3.47	Left inferior frontal gyrus		Activation
													63, -7, -7	t = 4.94	Right middle temporal gyrus		Activation
Gee et al 2013	Emotion Processing	89	11.6; SD = 3.1	44	Anxiety	Trauma	Institutionalization	Deprivation	Emotional Face Task	PI > Control for Fear vs Happy	Talairach	2	-1, 2, 2	t = 18.74	Right amygdala, parahippocampal gyrus, thalamus, caudate, lentiform nucleus	In addition to the right amygdala, a group by emotional run interaction was also observed in a cluster located in right superior temporal gyrus and right inferior frontal gyrus (t=19.39, cluster: 1213 voxels, p<.0001, corrected; peak voxel: 59, -16, 2) (Figure S1; Table S2). Specifically, PI participants exhibited elevated activation relative to comparison participants for the fear run (t(92)=-2.…	Activation
													59, -16, 2	t = 19.39	Right superior temporal gyrus, inferior frontal gyrus		Activation
Herringa et al 2013	Emotion Processing	28	26.6; SD = 2.6	100	PTSD	Trauma	Combat veterans - measured by Combat Exposure Scale (CES)	Threat	Emotional Face-Morphing Task	CES positive correlation for Angry vs Shape	MNI	2	4, 24, 34	Z = 3.7	dACC	Combat exposure and childhood mal- treatment scores correlated positively with activation of adjacent areas of the dACC.	Activation
													-62, -10, 12	Z = 4.00	left dACC		Activation
							CTQ Scores	Mixed		CTQ positive correlation for Angry vs Shape		3	-2, 24, 22	Z = 3.88	dACC		Activation
													-52, 8, 14	Z = 4.11	Left inferior frontal gyrus		Activation
													54, 2, 20	Z = 4.51	Right inferior frontal gyrus		Activation
Jedd et al 2015	Emotion Processing	71	30.04; SD = 3.42	48	Externalizing and Internalizing problems	Trauma	Childhood Maltreatment documented by Department of Human Services and confirmed with The Maltreatment Classification System. Included physical neglect, physical abuse, and sexual abuse	Mixed	Emotion Matching Task	Maltreatment > Comparison for Emotion vs Shape	MNI	2	-20, 18, 4	Z = 3.97	Left caudate/putamen	An analysis of group dif- ferences in task activation revealed two regions where the mal- treated group had greater activation than the comparison group for the contrast of emotion matching greater than shape match- ing. These regions included the bilateral putamen and left cau- date (Table 2, Figure 2). In addition, the comparison group had greater activation than the maltreated group in two reg…	Activation
													22, 24, 0	Z = 3.9	Right putamen		Activation
										Comparison > Maltreatment for Emotion vs Shape		2	-16, -48, -24	Z = 3.33	Left cerebellum		Deactivation
													-48, -48, -50	Z = 3.55	Left cerebellum		Deactivation
Keding & Herringa 2016	Emotion Processing	53	14.2; SD = 0.6	42	PTSD	Trauma	PTSD Diagnosis	Threat	Emotional Face Task	PTSD > Healthy for Angry vs Shape	MNI	1	-16, 60, 56	F = 9.21	Precuneus	Results in a priori search regions are summarized in Table 2. Additional results including whole brain findings are displayed in Supplementary Table 1. Note that trauma exposure measures (number of trauma types, time elapsed since index trauma, index trauma type) were not significant predictors of activation in the following results. In a group by emotion interaction, PTSD youth showed dorsal (d)…	Activation
										PTSD > Healthy for Happy vs Shape		2	38, 50, -22	F = 8.06	Left fusiform gyrus		Activation
													-8, -20, 30	F = 7.43	dACC		Activation
Kim et al 2013	Emotion Regulation	49	23.61; SD = 1.3	55	None	Adversity	Childhood Poverty measured by Income-to-needs ratio: The ratio of family income-to-needs was computed by dividing total family income by the poverty threshold at each wave of data collection. This ratio is an annually adjusted, per capita index of income that the US Census Bureau calculates using a standardized formula.	None	Emotion Regulation Task	Positive association with income-to-needs for Reappraise vs Maintain	MNI	12	-40, 12, 28	t = 3.99	Left dlPFC	Adults with lower family income at age 9 exhibited reduced ventrolateral and dorsolateral prefrontal cortex activity and failure to suppress amygdala activation during effortful regulation of negative emotion at age 24.	Deactivation
													-46, 0, 48	t = 3.92	Left dlPFC		Deactivation
													-42, 2, 38	t = 3.13	Left dlPFC		Deactivation
													-46, 10, -8	t = 4.04	Left ventrolateral PFC		Deactivation
													-28, 14, -14	t = 3.95	Left insula		Deactivation
													-48, 22, -2	t = 3.3	Left temporopolar area		Deactivation
													0, 12, 68	t = 4.26	Right precentral gyrus		Deactivation
													8, 26, 64	t = 4.03	Right precentral gyrus		Deactivation
													-2, 20, 58	t = 3.2	Left precentral gyrus		Deactivation
													-64, -48, 18	t = 4.23	Left superior temporal gyrus, inferior parietal gyrus		Deactivation
													-58, -48, 32	t = 3.6	Left superior temporal gyrus, inferior parietal gyrus		Deactivation
													-56, -56, 30	t = 3.14	Left superior temporal gyrus, inferior parietal gyrus		Deactivation
Seghete et al 2017	Emotion Processing	32	25.97; SD = 2.26	0	PTSD	Trauma	Childhood physical or sexual abuse assessed trough the Trauma History Questionnaire and an interview adapted from the National Crime Victims Survey	Threat	Emotional Stroop Task	Control > Childhood Abuse for Non-emotional vs Emotional	MNI	1	-60, 22, 24	Z = 2.63	Left inferior frontal gyrus	Women with a history of childhood abuse demonstrated decreased recruitment of frontal-parietal re- gions involved in cognitive control and enhanced recruitment of a ventral attention surveillance network during blocks of both versions of the Stroop task.	Deactivation
										Childhood Abuse > Control for Non-emotional vs Emotional		4	0, 24, 10	Z = 2.64	Anterior cingulate cortex		Activation
													2, 18, 26	Z = 2.10	Right ACC		Activation
													-62, 0, -28	Z = 2.84	Left middle temporal gyrus		Activation
													0, -44, -40	Z = 2.37	Brainstem		Activation
Philip et al 2016	Memory Processing	27	34; SD = 9	44	None	Trauma	Childhood Abuse - Measured via Childhood Trauma Questionnaire (CTQ)	Mixed	Working memory N-back task	Childhood Abuse > Control for 0-back	Talairach	3	-62, 8, 9	t = 2.62	Right superior temporal gyrus	0-back: Examination of the group contrast maps (Fig. 1) suggests that these differences were due to sig- nificant activation in the ELS group that was absent in the control group in the STG, IPL, and MTG, and significant deactivation in the control group that was absent from the ELS group in the corresponding regions. 2-back: In group contrasts, the ELS group demonstrated significantly greater ac…	Activation
													53, 35, 48	t = 2.31	Left inferior parietal lobule		Activation
													-53, 59, 3	t = 2.29	Right middle temporal gyrus		Activation
										Childhood Abuse > Control for 2-back		4	-44, -23, -4	t = 2.54	Right inferior frontal gyrus		Activation
													-44, 65, 42	t = 2.91	Right inferior parietal lobule		Activation
													53, 62, 27	t = 2.71	Left superior temporal gyrus/IPL		Activation
													11, 77, 45	t = 2.86	Left posterior cingulate cortex/precuneus		Activation
Birrn et al 2017	Reward Processing	54	20.5; SD = NA	48	None	Adversity	Childhood Stress measured using the Youth Life Stress Interview (YLSI). Those from the highest and lowest quintiles of childhood stress exposure were invited to acquire fMRI.	Mixed	Monetary Incentive Delay Task	Association with Childhood Stress for Anticipation (+$5 vs. +$0)	MNI	6	-18, -61, 21	NA	Precuneus	Individuals who experienced high levels of early life stress showed lower levels of brain activation when processing cues signaling potential loss and increased responsivity when actually experiencing losses. Specifically, those with high childhood stress had reduced activation in the posterior cingulate/precuneus, middle temporal gyrus, and superior occipital cortex during the anticipation of po…	Deactivation
													28, -76, -12	NA	Lingual gyrus/ Cerebellum		Deactivation
													-36, -14, 30	NA	Left precentral gyrus		Deactivation
													59, -45, -3	NA	Right middle temporal gyrus		Deactivation
													-38, -76, 26	NA	Left middle temporal gyrus		Deactivation
													30, 20, 49	NA	Right middle frontal gyrus		Deactivation
										Association with Childhood Stress for Anticipation (-$5 vs. =$0)		1	-34, -3, 17	NA	Putamen/Insula		Deactivation
										Association with Childhood Stress for Response Hit (-) vs Hit (0)		4	4, -25, 40	NA	Cingulate		Deactivation
													22, -38, -26	NA	Cerebellum		Deactivation
													32, -28, 62	NA	Right precentral gyrus		Deactivation
													8, -19, 19	NA	Right thalamus		Deactivation
										Association with Childhood Stress for Response Miss (-) vs Miss (0)		1	-46, 9, 22	NA	Left inferior frontal gyrus		Activation
Gonzalez et al 2016	Reward Processing	83	24.41; SD = 1.11	51	None	Adversity	Neighborhood Quality Questionnaire - assesses neighborhood crime, risk, and violence in neightborhood.	None	Monetary Incentive Delay Task	Association with Lower Neighborhood Quality for Reward vs Neutral	MNI	8	14, 22, 0	Z = 4.02	Right caudate	Lower adolescent neighborhood quality, but neither lower current income nor parental SES, was associated with heightened sensitivity to the anticipation of monetary gain in putative mesolimbic reward areas. Lower adolescent neighborhood quality was also associated with heightened sensitivity to the anticipation of monetary loss activation in visuo-motor areas.	Activation
													-36, -94, 4	Z = 4.15	Left occipital pole		Activation
													26, -72, 44	Z = 3.39	Right lateral occipital cortex		Activation
													-58, -60, -12	Z = 3.69	Left inferior temporal gyrus		Activation
													-32, 42, -14	Z = 3.42	Left oribtofrontal cortex/vlPFC		Activation
													18, -2, 26	Z = 3.38	Right caudate		Activation
													-50, -80, -4	Z = 3.18	Left lateral occipital		Activation
													-46, -70, 18	Z = 3.2	Left lateral occipital		Activation
Romens et al 2015	Reward Processing	123	16; SD = NA	0	None	Adversity	Childhood socioeconomic disadvantage: number of years of household receipt of public assistance from age 5-16 years	None	Monetary Reward Anticipation Task	Positive association with receiving public assistance for Reward Anticipation	MNI	5	8, -66, 34	t = 4.12	Precuneus, cuneus, posterior dorsal cingulate cortex, extrastriate cortex.	Adolescents with more exposure to socioeconomic disadvantage showed heightened response to reward anticipation in the medial prefrontal cortex (mPFC).	Activation
													8, 70, 10	t = 3.36	Rostromedial PFC, dmPFC, pregenual ACC, and premotor cortex		Activation
													28, -36, -6	t = 3.36	Parahippocampal gyrus, extrastriate cortex, occipitotemporal area		Activation
													-20, -52, -12	t = 3.02	Culmen, declive, parahippocampal gyrus, visual association area		Activation
													62, -16, 4	t = 2.9	Primary auditory cortex, insula, supplementary motor area		Activation
										Negative association with receiving public assistance for Reward Anticipation		1	-22, 46, -10	t = 3.07	Left dlPFC, orbitofrontal cortex		Activation
																	Deactivation

## Sheet: eTable 2.ExclusionsandAdditions
George et al 2021	Longitudinal hippocampal circuit change differentiates persistence and remission of pediatric posttraumatic stress disorder	Voxel Coordinates Not Reported	EXCLUDED
Kaldewaij et al., 2021	Anterior prefrontal brain activity during emotion control predicts resilience to post-traumatic stress symptoms	No main effect of trauma: All participants have trauma exposure… the differences reported are in PTSD symptom severity not trauma exposure	EXCLUDED
Krautheim et al 2018	Outgroup emotion processing in the vACC is modulated by childhood trauma and CACNA1C risk variant	NO main effect of trauma: it's a GxE study	EXCLUDED
Reising et al 2018	Stress, coping, executive function, and brain activation in adolescent offspring of depressed and nondepressed mothers	ROI data - whole brain data not included	EXCLUDED
Sullivan et al 2018	Behavioral and neural correlates of memory suppression in PTSD	ROI data - Group differences are based on ROI analysis	EXCLUDED
Suzuki et al 2014	Early Life Stress and Trauma and Enhanced Limbic Activation to Emotionally Valenced Faces in Depressed and Healthy Children	ROI data - Group differences are based on ROI analysis	EXCLUDED
